# Supplementary material for: 3,4-Diamino­pyridinium hydrogen succinate
Source: Acta Crystallogr Sect E Struct Rep Online. 2009 Jun 10;65(Pt 7):o1531–2. doi: 10.1107/S1600536809021205 (PMC2969464; doi:10.1107/S1600536809021205)
Supplement: Supplementary file 1 [file e-65-o1531-sup1.cif]

##############################################################################
###                                                                        ###
###        Electronic paper (Acta Crystallographica Section E)             ###
###                                                                        ###
##############################################################################
#                                                                            #
# This CIF contains the data in a paper accepted for publication in Acta     #
# Crystallographica Section E. It conforms to the requirements of Notes      #
# for Authors for Section E, and has been peer reviewed under the auspices   #
# of the IUCr Commission on Journals.                                        #
#                                                                            #
# Full details of the Crystallographic Information File format               #
# are given in the paper "The Crystallographic Information File (CIF):       #
# a New Standard Archive File for Crystallography" by S. R. Hall, F. H.      #
# Allen and I. D. Brown [Acta Cryst. (1991), A47, 655-685].                  #
#                                                                            #
# The current version of the core CIF dictionary is obtainable from          #
# ftp://ftp.iucr.org/pub/cif_core.dic. The current version number is 2.4.    #
#                                                                            #
# Software is freely available for graphical display of the structure(s) in  #
# this CIF.  For information consult the CIF home page http://www.iucr.org/  #
# cif/home.html                                                              #
#                                                                            #
# This file may be used for bona fide research purposes within the           #
# scientific community so long as proper attribution is given to the journal # 
# article from which it was obtained.                                        #
#                                                                            #
##############################################################################
                                             
data_global
_audit_creation_method     'form.cif (version 2.0)'
_journal_data_validation_number     ?
_journal_date_recd_electronic     2009-06-02
_journal_date_accepted     2009-06-04
_journal_name_full     'Acta Crystallographica, Section E'
_journal_year     2009
_journal_volume     65
_journal_issue      7
_journal_page_first     o1531
_journal_page_last     o1532
_journal_paper_category     QO
_journal_coeditor_code     SJ2630
_publ_contact_author_name     'Prof. Fun Hoong Kun'
_publ_contact_author_address
;
      X-ray Crystallography Unit
      School of Physics
      Universiti Sains Malaysia
      11800 USM, Penang
      MALAYSIA
;
_publ_contact_author_email     'hkfun@usm.my'
_publ_contact_author_fax     '604 6579150'
_publ_contact_author_phone     '604 6533652'
_publ_section_title
;
3,4-Diaminopyridinium hydrogen succinate
;
loop_
    _publ_author_name
    _publ_author_footnote
    _publ_author_address
    'Hoong-Kun Fun'
;
Thomson Reuters ResearcherID: A-3561-2009.
;
;
       X-ray Crystallography Unit
       School of Physics
       Universiti Sains Malaysia
       11800 Universiti Sains Malaysia, Penang
       Malaysia
;
    'Kasthuri Balasubramani' .
;
       X-ray Crystallography Unit
       School of Physics
       Universiti Sains Malaysia
       11800 Universiti Sains Malaysia, Penang
       Malaysia
;
data_I
_audit_creation_method     SHELXL-97
_chemical_name_systematic
;
3,4-Diaminopyridinium hydrogen succinate
;
_chemical_name_common     ?
_chemical_formula_moiety     'C5 H8 N3 +, C4 H5 O4 -'
_chemical_formula_sum     'C9 H13 N3 O4'
_chemical_formula_iupac     'C5 H8 N3 +, C4 H5 O4 -'
_chemical_formula_weight     227.22
_chemical_melting_point     ?
_symmetry_cell_setting     Monoclinic
_symmetry_space_group_name_H-M     'P 21'
_symmetry_space_group_name_Hall     'P 2yb'
loop_
    _symmetry_equiv_pos_as_xyz
    'x, y, z'
    '-x, y+1/2, -z'
_cell_length_a     4.9862(2)
_cell_length_b     9.5028(3)
_cell_length_c     10.4775(3)
_cell_angle_alpha     90.00
_cell_angle_beta     93.653(2)
_cell_angle_gamma     90.00
_cell_volume     495.45(3)
_cell_formula_units_Z     2
_cell_measurement_reflns_used     4153
_cell_measurement_theta_min     2.90
_cell_measurement_theta_max     38.37
_cell_measurement_temperature     100.00(10)
_exptl_crystal_description     'block'
_exptl_crystal_colour     'colourless'
_exptl_crystal_size_max     0.41
_exptl_crystal_size_mid     0.13
_exptl_crystal_size_min     0.08
_exptl_crystal_density_diffrn     1.523
_exptl_crystal_density_meas     ?
_exptl_crystal_density_method     'not measured'
_exptl_crystal_F_000     240
_exptl_absorpt_coefficient_mu     0.121
_exptl_absorpt_correction_type     multi-scan
_exptl_absorpt_process_details     '(SADABS; Bruker, 2005)'
_exptl_absorpt_correction_T_min     0.9293
_exptl_absorpt_correction_T_max     0.9907
_exptl_special_details
;
The crystal was placed in the cold stream of an Oxford Cryosystems Cobra
open-flow nitrogen cryostat (Cosier & Glazer, 1986) operating at 100.0(1) K.
;
_diffrn_ambient_temperature     100.00(10)
_diffrn_radiation_type     MoK\a
_diffrn_radiation_wavelength     0.71073
_diffrn_radiation_source     'fine-focus sealed tube'
_diffrn_radiation_monochromator     graphite
_diffrn_measurement_device_type
;
Bruker APEXII CCD area-detector
;
_diffrn_measurement_method     '\f and \w'
_diffrn_detector_area_resol_mean     .
_diffrn_reflns_number     9518
_diffrn_reflns_av_R_equivalents     0.0284
_diffrn_reflns_av_sigmaI/netI     0.0267
_diffrn_reflns_theta_min     1.95
_diffrn_reflns_theta_max     35.00
_diffrn_reflns_theta_full     35.00
_diffrn_measured_fraction_theta_max     0.996
_diffrn_measured_fraction_theta_full     0.996
_diffrn_reflns_limit_h_min     -8
_diffrn_reflns_limit_h_max     8
_diffrn_reflns_limit_k_min     -15
_diffrn_reflns_limit_k_max     15
_diffrn_reflns_limit_l_min     -16
_diffrn_reflns_limit_l_max     16
_diffrn_standards_number     0
_diffrn_standards_interval_count     .
_diffrn_standards_interval_time     .
_diffrn_standards_decay_%     ?
_refine_special_details
;
 Refinement of <i>F<i>^2^ against ALL reflections.  The weighted <i>R</i>-factor
 <i>wR</i> and goodness of fit <i>S</i> are based on <i>F<i>^2^, conventional
 <i>R</i>-factors <i>R</i> are based
 on <i>F</i>, with <i>F</i> set to zero for negative F^2^. The threshold
 expression of <i>F</i>^2^ > \s(<i>F</i>^2^)
 is used only for calculating <i>R</i>-factors(gt) <i>etc</i>. and is
 not relevant to the choice of reflections for refinement.
 <i>R</i>-factors based on <i>F</i>^2^ are statistically about twice as large
 as those based on <i>F</i>, and <i>R</i>-
 factors based on ALL data will be even larger.
;
_reflns_number_total     2280
_reflns_number_gt     2119
_reflns_threshold_expression     I>2\s(I)
_refine_ls_structure_factor_coef     Fsqd
_refine_ls_matrix_type     full
_refine_ls_R_factor_all     0.0392
_refine_ls_R_factor_gt     0.0361
_refine_ls_wR_factor_gt     0.0943
_refine_ls_wR_factor_ref     0.1044
_refine_ls_goodness_of_fit_ref     1.176
_refine_ls_restrained_S_all     1.176
_refine_ls_number_reflns     2280
_refine_ls_number_parameters     197
_refine_ls_number_restraints     1
_refine_ls_hydrogen_treatment     refall
_refine_ls_weighting_scheme     calc
_refine_ls_weighting_details
          'calc w=1/[\s^2^(Fo^2^)+(0.0624P)^2^+0.022P] where P=(Fo^2^+2Fc^2^)/3'
_atom_sites_solution_hydrogens     geom
_atom_sites_solution_primary     direct
_atom_sites_solution_secondary     difmap
_refine_ls_shift/su_max     ?
_refine_ls_shift/su_max_lt     0.001
_refine_ls_shift/su_mean     0.000
_refine_diff_density_max     0.410
_refine_diff_density_min     -0.239
_refine_ls_extinction_method     none
_refine_ls_extinction_coef     ?
loop_
    _atom_type_symbol
    _atom_type_description
    _atom_type_scat_dispersion_real
    _atom_type_scat_dispersion_imag
    _atom_type_scat_source
    'C' 'C' 0.0033 0.0016
                         'International Tables Vol C Tables 4.2.6.8 and 6.1.1.4'
    'H' 'H' 0.0000 0.0000
                         'International Tables Vol C Tables 4.2.6.8 and 6.1.1.4'
    'N' 'N' 0.0061 0.0033
                         'International Tables Vol C Tables 4.2.6.8 and 6.1.1.4'
    'O' 'O' 0.0106 0.0060
                         'International Tables Vol C Tables 4.2.6.8 and 6.1.1.4'
_computing_data_collection     'APEX2 (Bruker, 2005)'
_computing_cell_refinement     'SAINT (Bruker, 2005)'
_computing_data_reduction     'SAINT (Bruker, 2005)'
_computing_structure_solution     'SHELXTL (Sheldrick, 2008)'
_computing_structure_refinement     'SHELXTL (Sheldrick, 2008)'
_computing_molecular_graphics     'SHELXTL (Sheldrick, 2008)'
_computing_publication_material
                             'SHELXTL (Sheldrick, 2008) and PLATON (Spek, 2009)'
loop_
    _atom_site_type_symbol
    _atom_site_label
    _atom_site_fract_x
    _atom_site_fract_y
    _atom_site_fract_z
    _atom_site_U_iso_or_equiv
    _atom_site_adp_type
    _atom_site_calc_flag
    _atom_site_refinement_flags
    _atom_site_occupancy
    _atom_site_disorder_assembly
    _atom_site_disorder_group
    O O1 0.2865(2) -0.15266(13) 0.23443(10) 0.0166(2) Uani d . 1 . .
    O O2 0.2994(2) -0.04711(12) 0.04363(10) 0.0145(2) Uani d . 1 . .
    O O3 1.0339(2) 0.20905(12) 0.27633(10) 0.0148(2) Uani d . 1 . .
    O O4 1.0369(2) 0.31053(11) 0.08455(10) 0.01284(19) Uani d . 1 . .
    C C6 0.3844(3) -0.06666(14) 0.16351(13) 0.0109(2) Uani d . 1 . .
    C C7 0.6179(3) 0.02567(15) 0.20940(13) 0.0127(2) Uani d . 1 . .
    C C8 0.7020(3) 0.13495(15) 0.11407(13) 0.0120(2) Uani d . 1 . .
    C C9 0.9402(3) 0.22422(14) 0.16284(12) 0.0100(2) Uani d . 1 . .
    N N1 0.4164(2) 0.40451(13) 0.33423(12) 0.0123(2) Uani d . 1 . .
    N N2 0.8257(3) 0.65927(15) 0.17427(12) 0.0172(2) Uani d . 1 . .
    N N3 1.0198(3) 0.68665(15) 0.43411(12) 0.0148(2) Uani d . 1 . .
    C C1 0.5088(3) 0.41464(15) 0.45697(13) 0.0128(2) Uani d . 1 . .
    C C2 0.7131(3) 0.50705(15) 0.49097(13) 0.0123(2) Uani d . 1 . .
    C C3 0.8247(3) 0.59224(14) 0.39891(13) 0.0108(2) Uani d . 1 . .
    C C4 0.7264(3) 0.57828(14) 0.26856(13) 0.0113(2) Uani d . 1 . .
    C C5 0.5199(3) 0.48313(15) 0.24195(13) 0.0121(2) Uani d . 1 . .
    H H9 0.149(6) -0.108(4) 0.012(3) 0.059(11) Uiso d . 1 . .
    H H1N1 0.270(6) 0.343(4) 0.329(3) 0.039(8) Uiso d . 1 . .
    H H1N2 0.801(5) 0.635(3) 0.105(3) 0.026(7) Uiso d . 1 . .
    H H2N2 0.992(6) 0.706(4) 0.202(3) 0.036(7) Uiso d . 1 . .
    H H1N3 1.097(5) 0.734(3) 0.382(2) 0.019(6) Uiso d . 1 . .
    H H2N3 1.073(4) 0.697(3) 0.520(2) 0.018(6) Uiso d . 1 . .
    H H1A 0.426(4) 0.362(3) 0.516(2) 0.020(6) Uiso d . 1 . .
    H H2A 0.770(4) 0.517(3) 0.574(2) 0.018(5) Uiso d . 1 . .
    H H5A 0.458(5) 0.465(3) 0.167(2) 0.015(5) Uiso d . 1 . .
    H H7A 0.570(5) 0.073(3) 0.304(3) 0.029(7) Uiso d . 1 . .
    H H7B 0.758(6) -0.037(4) 0.247(3) 0.043(8) Uiso d . 1 . .
    H H8A 0.757(5) 0.094(3) 0.043(3) 0.025(6) Uiso d . 1 . .
    H H8B 0.570(4) 0.203(3) 0.097(2) 0.017(5) Uiso d . 1 . .
loop_
    _atom_site_aniso_label
    _atom_site_aniso_U_11
    _atom_site_aniso_U_22
    _atom_site_aniso_U_33
    _atom_site_aniso_U_12
    _atom_site_aniso_U_13
    _atom_site_aniso_U_23
    O1 0.0190(5) 0.0174(5) 0.0134(4) -0.0080(4) 0.0009(4) 0.0021(4)
    O2 0.0170(4) 0.0147(4) 0.0111(4) -0.0043(4) -0.0033(3) 0.0011(3)
    O3 0.0168(4) 0.0152(5) 0.0118(4) -0.0047(4) -0.0039(3) 0.0026(4)
    O4 0.0121(4) 0.0130(4) 0.0132(4) -0.0020(3) -0.0006(3) 0.0040(3)
    C6 0.0115(5) 0.0107(5) 0.0107(5) -0.0012(4) 0.0015(4) -0.0015(4)
    C7 0.0130(5) 0.0131(5) 0.0116(5) -0.0046(4) -0.0015(4) 0.0019(4)
    C8 0.0113(5) 0.0129(5) 0.0113(5) -0.0038(4) -0.0020(4) 0.0006(4)
    C9 0.0094(5) 0.0095(5) 0.0109(5) 0.0000(4) -0.0006(4) 0.0004(4)
    N1 0.0129(5) 0.0114(5) 0.0124(5) -0.0025(4) -0.0001(4) 0.0000(4)
    N2 0.0227(6) 0.0187(6) 0.0103(5) -0.0088(5) 0.0012(4) 0.0007(4)
    N3 0.0164(5) 0.0160(5) 0.0119(5) -0.0066(4) 0.0002(4) -0.0018(4)
    C1 0.0143(5) 0.0130(5) 0.0112(5) -0.0027(4) 0.0016(4) 0.0014(4)
    C2 0.0142(5) 0.0128(5) 0.0100(5) -0.0015(4) 0.0005(4) 0.0003(4)
    C3 0.0110(5) 0.0105(5) 0.0108(5) -0.0013(4) 0.0000(4) -0.0013(4)
    C4 0.0129(5) 0.0105(5) 0.0104(5) -0.0016(4) 0.0003(4) -0.0005(4)
    C5 0.0127(5) 0.0130(5) 0.0105(5) -0.0022(4) -0.0004(4) -0.0003(4)
_geom_special_details
;
All s.u.'s (except the s.u. in the dihedral angle between two l.s. planes) are
estimated using the full covariance matrix. The cell s.u.'s are taken into
account individually in the estimation of s.u.'s in distances, angles and
torsion angles; correlations between s.u.'s in cell parameters are only used
when they are defined by crystal symmetry. An approximate (isotropic)
treatment of cell s.u.'s is used for estimating s.u.'s involving l.s. planes.
;
loop_
    _geom_bond_atom_site_label_1
    _geom_bond_atom_site_label_2
    _geom_bond_site_symmetry_2
    _geom_bond_distance
    _geom_bond_publ_flag
    O1 C6 . 1.2265(18) ?
    O2 C6 . 1.3130(17) ?
    O2 H9 . 0.99(4) ?
    O3 C9 . 1.2578(16) ?
    O4 C9 . 1.2760(16) ?
    C6 C7 . 1.5118(19) ?
    C7 C8 . 1.5183(19) ?
    C7 H7A . 1.13(3) ?
    C7 H7B . 0.98(3) ?
    C8 C9 . 1.5213(18) ?
    C8 H8A . 0.90(3) ?
    C8 H8B . 0.93(2) ?
    N1 C1 . 1.3414(18) ?
    N1 C5 . 1.3501(18) ?
    N1 H1N1 . 0.93(3) ?
    N2 C4 . 1.3695(19) ?
    N2 H1N2 . 0.77(3) ?
    N2 H2N2 . 0.97(3) ?
    N3 C3 . 1.3569(18) ?
    N3 H1N3 . 0.82(3) ?
    N3 H2N3 . 0.93(2) ?
    C1 C2 . 1.3749(19) ?
    C1 H1A . 0.91(2) ?
    C2 C3 . 1.4013(19) ?
    C2 H2A . 0.91(2) ?
    C3 C4 . 1.4275(18) ?
    C4 C5 . 1.3853(18) ?
    C5 H5A . 0.84(2) ?
loop_
    _geom_angle_atom_site_label_1
    _geom_angle_atom_site_label_2
    _geom_angle_atom_site_label_3
    _geom_angle_site_symmetry_1
    _geom_angle_site_symmetry_3
    _geom_angle
    _geom_angle_publ_flag
    C6 O2 H9 . . 116(2) ?
    O1 C6 O2 . . 123.87(13) ?
    O1 C6 C7 . . 121.47(12) ?
    O2 C6 C7 . . 114.66(12) ?
    C6 C7 C8 . . 115.28(11) ?
    C6 C7 H7A . . 107.9(14) ?
    C8 C7 H7A . . 113.1(15) ?
    C6 C7 H7B . . 107(2) ?
    C8 C7 H7B . . 117.4(18) ?
    H7A C7 H7B . . 94(2) ?
    C7 C8 C9 . . 113.76(10) ?
    C7 C8 H8A . . 111.0(18) ?
    C9 C8 H8A . . 104.5(17) ?
    C7 C8 H8B . . 112.4(14) ?
    C9 C8 H8B . . 101.8(15) ?
    H8A C8 H8B . . 113(2) ?
    O3 C9 O4 . . 123.29(12) ?
    O3 C9 C8 . . 119.24(12) ?
    O4 C9 C8 . . 117.47(11) ?
    C1 N1 C5 . . 121.56(12) ?
    C1 N1 H1N1 . . 108.8(17) ?
    C5 N1 H1N1 . . 129.4(17) ?
    C4 N2 H1N2 . . 118(2) ?
    C4 N2 H2N2 . . 112.4(17) ?
    H1N2 N2 H2N2 . . 121(2) ?
    C3 N3 H1N3 . . 122.4(17) ?
    C3 N3 H2N3 . . 119.1(16) ?
    H1N3 N3 H2N3 . . 119(2) ?
    N1 C1 C2 . . 119.84(13) ?
    N1 C1 H1A . . 117.7(15) ?
    C2 C1 H1A . . 122.4(15) ?
    C1 C2 C3 . . 120.72(12) ?
    C1 C2 H2A . . 119.8(16) ?
    C3 C2 H2A . . 119.4(16) ?
    N3 C3 C2 . . 120.27(12) ?
    N3 C3 C4 . . 121.19(12) ?
    C2 C3 C4 . . 118.54(11) ?
    N2 C4 C5 . . 121.32(12) ?
    N2 C4 C3 . . 121.34(12) ?
    C5 C4 C3 . . 117.30(12) ?
    N1 C5 C4 . . 122.02(12) ?
    N1 C5 H5A . . 114.7(16) ?
    C4 C5 H5A . . 123.1(16) ?
loop_
    _geom_torsion_atom_site_label_1
    _geom_torsion_atom_site_label_2
    _geom_torsion_atom_site_label_3
    _geom_torsion_atom_site_label_4
    _geom_torsion_site_symmetry_1
    _geom_torsion_site_symmetry_2
    _geom_torsion_site_symmetry_3
    _geom_torsion_site_symmetry_4
    _geom_torsion
    _geom_torsion_publ_flag
    O1 C6 C7 C8 . . . . -175.22(13) ?
    O2 C6 C7 C8 . . . . 5.09(18) ?
    C6 C7 C8 C9 . . . . -179.08(12) ?
    C7 C8 C9 O3 . . . . -4.90(18) ?
    C7 C8 C9 O4 . . . . 174.38(12) ?
    C5 N1 C1 C2 . . . . 0.1(2) ?
    N1 C1 C2 C3 . . . . 0.7(2) ?
    C1 C2 C3 N3 . . . . 177.65(14) ?
    C1 C2 C3 C4 . . . . -1.6(2) ?
    N3 C3 C4 N2 . . . . 0.2(2) ?
    C2 C3 C4 N2 . . . . 179.47(13) ?
    N3 C3 C4 C5 . . . . -177.55(14) ?
    C2 C3 C4 C5 . . . . 1.74(19) ?
    C1 N1 C5 C4 . . . . 0.0(2) ?
    N2 C4 C5 N1 . . . . -178.70(13) ?
    C3 C4 C5 N1 . . . . -1.0(2) ?
loop_
    _geom_hbond_atom_site_label_D
    _geom_hbond_atom_site_label_H
    _geom_hbond_atom_site_label_A
    _geom_hbond_site_symmetry_A
    _geom_hbond_distance_DH
    _geom_hbond_distance_HA
    _geom_hbond_distance_DA
    _geom_hbond_angle_DHA
    O2 H9 O4 2_645 0.99(4) 1.53(4) 2.4815(14) 159(3)
    N1 H1N1 O3 1_455 0.93(3) 1.80(3) 2.7036(16) 163(3)
    N2 H1N2 O2 2_655 0.77(3) 2.36(3) 3.0440(17) 150(3)
    N2 H2N2 O1 1_665 0.97(3) 2.00(3) 2.9473(17) 164(3)
    N3 H1N3 O1 1_665 0.82(3) 2.15(3) 2.9720(18) 176(2)
    N3 H2N3 O3 2_756 0.93(2) 2.23(2) 3.0699(17) 149.7(18)
    C2 H2A O3 2_756 0.91(2) 2.56(3) 3.2907(17) 138(2)
    C5 H5A O2 2_655 0.84(2) 2.59(2) 3.1923(18) 129.7(19)
