# Supplementary material for: 3,4-Diamino­pyridinium hydrogen succinate
Source: Acta Crystallogr Sect E Struct Rep Online. 2009 Jun 10;65(Pt 7):o1531–2. doi: 10.1107/S1600536809021205 (PMC2969464; doi:10.1107/S1600536809021205)
Supplement: Supplementary file 2 [file e-65-o1531-Isup2.hkl]

#
# h,k,l, Fc-squared, Fo-squared, sigma(Fo-squared) and status flag
#
data_I
_shelx_title ' ap1cm in P2(1) (100K)'
_shelx_refln_list_code          4
_shelx_F_calc_maximum       79.54
_exptl_crystal_F_000       240.00
_reflns_d_resolution_high  0.6196
 
loop_
 _symmetry_equiv_pos_as_xyz
 'x, y, z'
 '-x, y+1/2, -z'
 
_cell_length_a     4.9862
_cell_length_b     9.5028
_cell_length_c    10.4775
_cell_angle_alpha  90.000
_cell_angle_beta   93.653
_cell_angle_gamma  90.000
 
_shelx_F_squared_multiplier     1.000
 
loop_
 _refln_index_h
 _refln_index_k
 _refln_index_l
 _refln_F_squared_calc
 _refln_F_squared_meas
 _refln_F_squared_sigma
 _refln_observed_status
   1   0   0        0.22        0.13      0.18 o
   2   0   0       40.36       36.39      0.93 o
   3   0   0      532.89      521.89      5.22 o
   4   0   0      265.65      278.22      3.72 o
   5   0   0        3.84        1.99      0.65 o
   6   0   0       12.92       14.88      1.31 o
   7   0   0       27.39       26.65      2.81 o
   8   0   0        4.52        4.63      2.73 o
   1   1   0     1413.39     1463.44     18.58 o
   2   1   0      286.59      312.77      2.48 o
   3   1   0      396.06      410.59      3.06 o
   4   1   0       96.66       94.32      1.28 o
   5   1   0        0.02        0.65      0.30 o
   6   1   0       88.47       87.69      2.05 o
   7   1   0       16.05       14.89      2.66 o
   8   1   0        5.20        7.04      1.90 o
   0   2   0      210.39      204.29      2.71 o
   1   2   0     6326.47     6346.10     80.98 o
   2   2   0      811.06      881.10      6.52 o
   3   2   0      118.59      123.91      1.38 o
   4   2   0       21.76       23.52      0.60 o
   5   2   0       52.41       53.79      1.31 o
   6   2   0       14.43       14.92      0.88 o
   7   2   0        4.16        3.38      0.85 o
   1   3   0       17.05       18.26      0.44 o
   2   3   0      191.16      207.81      2.03 o
   3   3   0        9.80        9.27      0.41 o
   4   3   0      171.81      174.29      2.07 o
   5   3   0       71.90       69.83      1.79 o
   6   3   0       10.60        9.57      0.86 o
   7   3   0       13.33       13.15      1.36 o
   0   4   0      827.42      781.11     13.29 o
   1   4   0       59.55       61.21      0.84 o
   2   4   0      573.82      610.02      5.30 o
   3   4   0       62.37       60.15      0.97 o
   4   4   0        4.47        4.02      0.41 o
   5   4   0        3.49        4.17      0.59 o
   6   4   0        8.13        8.26      1.06 o
   7   4   0       25.49       25.53      1.65 o
   1   5   0        9.34        6.55      0.56 o
   2   5   0       79.10       82.53      1.13 o
   3   5   0      154.78      149.40      2.14 o
   4   5   0       29.49       24.38      0.86 o
   5   5   0       11.83       11.16      0.75 o
   6   5   0       87.94       90.14      3.00 o
   7   5   0        0.52        0.67      0.68 o
   0   6   0       47.77       46.52      2.13 o
   1   6   0      171.25      171.69      2.35 o
   2   6   0      130.33      122.43      1.41 o
   3   6   0       67.57       62.69      1.57 o
   4   6   0       31.22       28.61      0.92 o
   5   6   0       39.20       41.29      1.41 o
   6   6   0       31.67       29.43      1.67 o
   7   6   0        3.22        2.57      0.92 o
   1   7   0       59.79       65.11      2.00 o
   2   7   0      177.31      172.92      2.42 o
   3   7   0        2.09        1.95      0.30 o
   4   7   0       12.00       13.33      0.80 o
   5   7   0       24.46       22.99      1.13 o
   6   7   0        6.74        7.18      1.00 o
   7   7   0        3.94        5.18      1.35 o
   0   8   0      162.43      171.93      3.10 o
   1   8   0      185.07      184.54      3.28 o
   2   8   0       74.36       69.84      1.90 o
   3   8   0       70.09       70.09      2.37 o
   4   8   0       71.08       74.29      2.61 o
   5   8   0       64.26       71.22      1.98 o
   6   8   0        3.41        2.87      0.84 o
   1   9   0      215.81      211.72      4.45 o
   2   9   0       34.62       37.40      1.46 o
   3   9   0        0.42        0.91      0.54 o
   4   9   0       20.14       18.73      1.50 o
   5   9   0       27.93       26.89      1.15 o
   6   9   0        0.61        0.87      0.72 o
   0  10   0      104.55      111.94      4.05 o
   1  10   0       22.36       21.66      0.96 o
   2  10   0      185.27      202.91      5.34 o
   3  10   0       69.37       73.79      2.59 o
   4  10   0       36.90       37.44      1.54 o
   5  10   0       18.16       17.10      2.25 o
   6  10   0        2.50        1.39      1.28 o
   1  11   0        9.68        8.96      0.68 o
   2  11   0        6.80        5.43      0.76 o
   3  11   0       16.60       18.60      1.77 o
   4  11   0       23.03       26.67      1.58 o
   5  11   0        3.33        2.94      0.95 o
   0  12   0       23.70       23.04      2.00 o
   1  12   0       33.48       34.27      1.43 o
   2  12   0       48.41       52.32      2.03 o
   3  12   0       54.22       57.08      4.43 o
   4  12   0       10.03       11.83      1.05 o
   5  12   0        7.24        7.27      1.26 o
   1  13   0       90.59       91.59      2.37 o
   2  13   0        5.57        5.52      1.10 o
   3  13   0        9.98        7.67      1.85 o
   4  13   0        0.38        0.53      0.73 o
   0  14   0       28.84       28.05      2.44 o
   1  14   0       26.94       28.21      2.41 o
   2  14   0       37.38       41.15      3.39 o
   3  14   0        7.22        5.53      1.17 o
   1  15   0        8.45        9.12      1.20 o
  -8   0   1        0.65       -0.03      1.78 o
  -7   0   1        6.50        3.91      1.20 o
  -6   0   1        1.43        0.27      0.66 o
  -5   0   1        5.66        4.64      0.67 o
  -4   0   1       17.03       16.22      0.80 o
  -3   0   1      381.92      417.00      4.33 o
  -2   0   1      535.68      573.05      7.51 o
  -1   0   1       13.75       11.49      0.80 o
   0   0   1       27.16       -0.21      0.10 o
   1   0   1      235.91      221.70      3.98 o
   2   0   1        5.01        5.20      0.40 o
   3   0   1       23.74       23.95      0.73 o
   4   0   1      154.79      155.62      2.36 o
   5   0   1       49.56       46.38      1.82 o
   6   0   1       32.43       32.13      1.76 o
   7   0   1        0.10        0.17      0.86 o
  -8   1   1        5.67        5.35      1.34 o
  -7   1   1       21.47       23.64      1.55 o
  -6   1   1       46.39       42.99      1.53 o
  -5   1   1        6.21        5.80      0.63 o
  -4   1   1       37.46       39.66      0.80 o
  -3   1   1      202.43      204.28      1.88 o
  -2   1   1      323.60      371.45      3.04 o
  -1   1   1      492.31      518.76      7.35 o
   0   1   1       77.08       73.72      0.98 o
   1   1   1       24.86       24.96      0.70 o
   2   1   1     2128.06     2254.58     15.02 o
   3   1   1      606.88      609.22      4.24 o
   4   1   1       60.44       57.57      1.19 o
   5   1   1       11.26       11.53      0.66 o
   6   1   1        3.45        3.83      0.59 o
   7   1   1       10.00        8.59      1.05 o
  -7   2   1        2.28        2.50      0.70 o
  -6   2   1        1.16        0.80      0.45 o
  -5   2   1       21.29       21.12      1.07 o
  -4   2   1       41.48       42.86      1.11 o
  -3   2   1       82.24       90.25      1.13 o
  -2   2   1      113.72      128.03      1.50 o
  -1   2   1     5535.55     5769.26     55.21 o
   0   2   1      147.93      160.39      1.69 o
   1   2   1      530.57      542.18      4.78 o
   2   2   1      181.13      183.99      1.72 o
   3   2   1      250.35      248.57      2.05 o
   4   2   1        2.66        2.22      0.27 o
   5   2   1       48.75       46.71      1.23 o
   6   2   1       14.34       11.98      0.81 o
   7   2   1       13.95       13.54      1.32 o
  -7   3   1        7.80        6.23      1.00 o
  -6   3   1        0.05       -0.08      0.41 o
  -5   3   1       90.38       86.43      2.72 o
  -4   3   1      218.44      209.64      2.46 o
  -3   3   1      107.80      114.72      1.48 o
  -2   3   1        0.35        0.39      0.14 o
  -1   3   1       73.82       78.62      1.13 o
   0   3   1      392.34      423.89      3.98 o
   1   3   1     2219.11     2329.62     20.54 o
   2   3   1      196.90      224.94      2.41 o
   3   3   1       35.25       33.87      0.72 o
   4   3   1       39.62       37.88      0.87 o
   5   3   1      155.50      146.35      2.57 o
   6   3   1        1.16        0.75      0.57 o
   7   3   1        2.08        2.69      0.69 o
  -7   4   1       10.65        9.16      1.08 o
  -6   4   1        6.39        5.97      0.82 o
  -5   4   1       12.31       12.16      0.88 o
  -4   4   1       76.54       74.26      1.39 o
  -3   4   1      137.45      143.78      1.64 o
  -2   4   1     1778.23     1941.86     14.65 o
  -1   4   1       75.80       81.58      1.02 o
   0   4   1        6.23        6.86      0.39 o
   1   4   1      290.03      314.79      2.87 o
   2   4   1      205.12      201.72      2.09 o
   3   4   1       87.27       94.46      1.36 o
   4   4   1       32.14       26.37      0.87 o
   5   4   1       48.17       43.70      1.34 o
   6   4   1       16.03       15.33      1.05 o
   7   4   1       62.60       67.35      2.11 o
  -7   5   1        0.42        0.36      0.74 o
  -6   5   1       17.38       16.78      1.32 o
  -5   5   1       38.15       34.28      1.29 o
  -4   5   1       19.14       18.59      0.78 o
  -3   5   1       90.95       78.77      1.21 o
  -2   5   1       62.38       66.60      1.09 o
  -1   5   1      204.91      220.80      2.22 o
   0   5   1      324.45      345.53      3.58 o
   1   5   1       88.92       93.81      2.03 o
   2   5   1       36.03       38.84      0.70 o
   3   5   1       34.26       29.30      0.75 o
   4   5   1       56.09       44.42      1.09 o
   5   5   1        2.05        2.04      0.51 o
   6   5   1       30.06       30.94      1.50 o
   7   5   1       16.82       16.93      1.40 o
  -7   6   1        1.21        1.30      0.90 o
  -6   6   1       38.36       38.76      1.84 o
  -5   6   1       57.28       61.06      1.71 o
  -4   6   1      124.32      135.41      2.37 o
  -3   6   1      483.17      499.51      5.57 o
  -2   6   1      122.03      130.05      1.99 o
  -1   6   1        1.30        1.29      0.20 o
   0   6   1      462.57      481.81      5.73 o
   1   6   1       51.05       52.33      1.17 o
   2   6   1       17.51       19.82      0.89 o
   3   6   1       35.06       30.98      0.78 o
   4   6   1      102.27       99.66      1.80 o
   5   6   1       12.00       12.83      0.83 o
   6   6   1       33.04       32.38      1.73 o
   7   6   1       66.51       71.65      2.72 o
  -7   7   1       30.92       28.73      4.64 o
  -6   7   1       44.21       42.27      2.10 o
  -5   7   1       28.09       29.56      1.58 o
  -4   7   1       38.54       37.53      1.23 o
  -3   7   1       49.29       50.45      1.12 o
  -2   7   1      539.71      553.23      8.07 o
  -1   7   1        2.83        3.42      0.33 o
   0   7   1        3.33        2.58      0.37 o
   1   7   1      117.32      118.57      2.21 o
   2   7   1      133.53      125.58      2.54 o
   3   7   1       62.21       53.22      1.49 o
   4   7   1        4.04        3.79      0.55 o
   5   7   1       12.83       13.03      1.21 o
   6   7   1       40.19       36.72      1.80 o
   7   7   1       50.91       50.91      2.58 o
  -6   8   1        6.25        4.81      1.10 o
  -5   8   1       68.74       75.38      2.01 o
  -4   8   1       61.84       64.73      1.54 o
  -3   8   1      109.11      105.72      2.21 o
  -2   8   1       37.72       37.08      1.45 o
  -1   8   1        6.38        6.54      1.08 o
   0   8   1       28.23       30.12      1.36 o
   1   8   1      112.09      109.57      2.20 o
   2   8   1       20.29       24.06      1.19 o
   3   8   1       47.28       45.12      1.85 o
   4   8   1       27.25       29.54      1.07 o
   5   8   1        3.00        3.16      0.64 o
   6   8   1       29.52       29.07      1.81 o
  -6   9   1        0.18        0.41      0.65 o
  -5   9   1       20.15       19.30      2.84 o
  -4   9   1       82.65       83.97      2.34 o
  -3   9   1        1.92        1.63      0.56 o
  -2   9   1       25.68       26.09      1.26 o
  -1   9   1      450.78      434.11      7.96 o
   0   9   1        4.24        4.35      0.49 o
   1   9   1       73.07       69.29      2.07 o
   2   9   1       13.70       15.43      1.21 o
   3   9   1       13.71       14.46      1.15 o
   4   9   1       77.88       85.23      2.92 o
   5   9   1       21.66       21.27      1.11 o
   6   9   1        6.28        7.11      1.60 o
  -6  10   1        2.65        1.16      1.30 o
  -5  10   1       22.64       22.75      2.98 o
  -4  10   1       23.98       28.77      1.43 o
  -3  10   1       32.74       31.84      1.19 o
  -2  10   1       54.27       55.19      1.96 o
  -1  10   1       74.74       77.60      1.74 o
   0  10   1      175.66      185.51      4.05 o
   1  10   1       35.64       34.88      1.51 o
   2  10   1        9.54        8.10      1.01 o
   3  10   1       88.23       89.48      5.09 o
   4  10   1        3.44        2.92      0.69 o
   5  10   1        4.56        4.31      0.88 o
   6  10   1       29.57       34.82      3.22 o
  -5  11   1        1.77        1.65      1.10 o
  -4  11   1       14.88       14.30      1.13 o
  -3  11   1       47.48       46.01      2.32 o
  -2  11   1        2.85        3.12      0.71 o
  -1  11   1       13.70       12.11      0.76 o
   0  11   1      486.61      496.48      7.05 o
   1  11   1       33.58       34.48      1.75 o
   2  11   1        2.82        4.80      1.21 o
   3  11   1       17.22       16.47      1.32 o
   4  11   1       20.48       20.36      1.20 o
   5  11   1        1.10        0.52      0.67 o
  -5  12   1       14.88       16.22      2.26 o
  -4  12   1        5.96        5.73      0.88 o
  -3  12   1       15.88       14.99      1.43 o
  -2  12   1        7.41        7.43      0.97 o
  -1  12   1       15.40       15.64      0.94 o
   0  12   1       97.34      100.65      2.87 o
   1  12   1      137.82      142.03      2.89 o
   2  12   1       46.62       46.40      3.21 o
   3  12   1       11.57        9.62      1.90 o
   4  12   1       57.30       54.57      2.67 o
  -4  13   1       42.45       42.78      2.17 o
  -3  13   1        4.37        3.40      1.01 o
  -2  13   1       15.44       16.50      1.37 o
  -1  13   1      102.40      112.33      3.15 o
   0  13   1        1.33        1.74      0.54 o
   1  13   1       58.31       59.87      1.84 o
   2  13   1       16.15       15.31      1.19 o
   3  13   1       41.80       41.33      2.10 o
   4  13   1        5.83        3.71      1.59 o
  -3  14   1        1.81        0.72      1.17 o
  -2  14   1       19.18       17.46      1.50 o
  -1  14   1       18.54       19.26      1.97 o
   0  14   1       21.53       23.94      1.69 o
   1  14   1       21.92       24.11      1.32 o
   2  14   1       43.05       46.26      2.04 o
   3  14   1        9.31        8.28      1.24 o
  -1  15   1        0.23       -0.10      1.08 o
   0  15   1        8.75        8.41      1.52 o
   1  15   1       17.56       18.71      1.46 o
  -8   0   2        3.48        4.14      2.13 o
  -7   0   2        1.22        0.72      0.94 o
  -6   0   2       20.96       23.13      1.97 o
  -5   0   2       52.46       55.94      1.61 o
  -4   0   2       20.11       19.81      0.83 o
  -3   0   2       42.61       41.26      1.31 o
  -2   0   2       20.13       19.22      0.56 o
  -1   0   2       19.01       20.86      0.81 o
   0   0   2      684.27      657.19     20.85 o
   1   0   2      253.08      219.47      4.49 o
   2   0   2        0.22        0.04      0.20 o
   3   0   2       34.54       38.62      0.93 o
   4   0   2        8.99        8.91      0.67 o
   5   0   2        2.58        2.42      0.55 o
   6   0   2       26.65       25.05      1.62 o
   7   0   2        1.77        4.14      1.24 o
  -8   1   2        2.04        1.19      1.29 o
  -7   1   2       13.07       13.39      1.54 o
  -6   1   2        2.04        1.21      0.47 o
  -5   1   2       16.36       14.78      1.01 o
  -4   1   2       20.67       18.56      0.56 o
  -3   1   2      205.26      193.37      1.65 o
  -2   1   2      276.75      281.00      2.59 o
  -1   1   2     1630.89     1690.80     18.64 o
   0   1   2     1905.23     1937.44     17.60 o
   1   1   2      650.23      694.67      6.40 o
   2   1   2      296.24      324.89      2.60 o
   3   1   2      101.95       95.24      1.10 o
   4   1   2       45.74       46.98      0.96 o
   5   1   2       20.86       20.89      0.83 o
   6   1   2        1.30        1.33      0.47 o
   7   1   2        4.60        3.61      0.86 o
  -7   2   2       20.23       18.77      1.77 o
  -6   2   2       13.11       13.20      0.95 o
  -5   2   2       34.61       29.88      1.20 o
  -4   2   2      232.77      230.73      2.34 o
  -3   2   2       31.32       32.78      0.69 o
  -2   2   2      167.84      185.62      2.00 o
  -1   2   2     1362.52     1399.26     15.05 o
   0   2   2      116.86      119.34      1.41 o
   1   2   2      100.32      109.27      1.43 o
   2   2   2      342.97      376.21      3.08 o
   3   2   2       44.13       45.41      0.71 o
   4   2   2       67.50       67.22      1.06 o
   5   2   2       63.13       55.54      1.34 o
   6   2   2        0.57        0.20      0.38 o
   7   2   2       24.30       24.15      1.64 o
  -7   3   2       14.39       13.57      1.32 o
  -6   3   2        1.28        1.53      0.55 o
  -5   3   2        4.10        3.20      0.50 o
  -4   3   2      228.55      206.59      2.44 o
  -3   3   2      132.13      131.14      1.62 o
  -2   3   2      296.43      326.07      3.37 o
  -1   3   2      831.67      897.74      9.94 o
   0   3   2      466.13      463.53      4.53 o
   1   3   2     1363.14     1429.50     11.84 o
   2   3   2      134.84      151.28      1.52 o
   3   3   2       23.51       21.90      0.62 o
   4   3   2       80.06       80.49      1.32 o
   5   3   2       55.41       58.37      1.56 o
   6   3   2       71.48       69.47      2.20 o
   7   3   2        2.73        1.42      0.65 o
  -7   4   2       53.15       58.70      2.44 o
  -6   4   2       72.09       74.50      2.17 o
  -5   4   2      198.64      200.21      3.31 o
  -4   4   2        7.52        7.24      0.54 o
  -3   4   2        5.26        5.57      0.37 o
  -2   4   2     1612.91     1711.73     13.91 o
  -1   4   2      523.72      602.70      6.57 o
   0   4   2       17.69       21.29      0.41 o
   1   4   2       59.11       57.05      0.96 o
   2   4   2      245.61      243.00      2.66 o
   3   4   2      195.76      191.09      2.19 o
   4   4   2       33.16       22.86      0.85 o
   5   4   2       12.08        9.87      0.73 o
   6   4   2       15.14       15.16      1.05 o
   7   4   2      131.99      145.63      3.47 o
  -7   5   2       26.49       28.39      2.53 o
  -6   5   2       41.40       40.24      1.85 o
  -5   5   2       23.87       24.28      1.29 o
  -4   5   2       43.16       40.12      1.20 o
  -3   5   2      594.40      546.08      6.04 o
  -2   5   2       90.04       94.38      1.15 o
  -1   5   2      196.96      213.45      2.75 o
   0   5   2      357.99      391.57      3.92 o
   1   5   2       65.20       78.46      1.11 o
   2   5   2       81.58       78.16      1.05 o
   3   5   2       50.09       57.07      1.09 o
   4   5   2       99.73       87.55      1.60 o
   5   5   2       40.71       38.75      1.44 o
   6   5   2       42.06       41.68      1.58 o
   7   5   2       67.60       72.97      2.46 o
  -7   6   2       12.22       10.88      1.47 o
  -6   6   2       58.04       66.51      2.57 o
  -5   6   2       95.02       95.93      2.35 o
  -4   6   2       39.35       38.58      1.27 o
  -3   6   2      586.85      626.00      6.78 o
  -2   6   2        5.91        4.91      0.64 o
  -1   6   2      115.38      119.38      2.11 o
   0   6   2      243.00      252.69      2.80 o
   1   6   2      264.01      284.20      4.96 o
   2   6   2        8.77        8.93      0.52 o
   3   6   2       39.09       34.68      1.07 o
   4   6   2       14.07       15.09      0.76 o
   5   6   2       22.22       23.32      1.25 o
   6   6   2      111.67      121.29      4.41 o
   7   6   2       32.94       34.71      2.06 o
  -7   7   2       18.48       14.46      1.82 o
  -6   7   2       13.10       12.93      1.55 o
  -5   7   2       34.63       38.24      1.87 o
  -4   7   2       12.39       11.34      0.76 o
  -3   7   2       26.61       29.71      1.13 o
  -2   7   2      426.76      403.77      9.27 o
  -1   7   2       10.46       11.94      0.72 o
   0   7   2       81.50       94.91      1.76 o
   1   7   2        3.01        3.78      0.48 o
   2   7   2       41.90       43.16      1.06 o
   3   7   2       91.33       81.28      1.70 o
   4   7   2       54.75       52.15      2.18 o
   5   7   2       23.99       23.80      1.51 o
   6   7   2       19.10       21.70      1.50 o
   7   7   2        2.11        1.95      0.96 o
  -6   8   2       20.33       17.17      1.43 o
  -5   8   2       14.12       13.13      0.94 o
  -4   8   2      285.66      290.17      4.02 o
  -3   8   2       23.31       21.75      1.00 o
  -2   8   2       69.85       68.68      2.09 o
  -1   8   2      118.16      119.39      2.65 o
   0   8   2       70.41       77.24      1.66 o
   1   8   2      180.24      185.37      3.58 o
   2   8   2      125.84      123.12      2.95 o
   3   8   2        9.90        8.02      0.94 o
   4   8   2       26.73       27.77      1.03 o
   5   8   2      132.47      140.01      2.74 o
   6   8   2       13.69       15.73      1.34 o
  -6   9   2        3.07        2.78      1.09 o
  -5   9   2       45.43       47.53      2.20 o
  -4   9   2       21.54       22.25      1.28 o
  -3   9   2       13.72       14.49      0.88 o
  -2   9   2       31.56       30.87      2.95 o
  -1   9   2      301.20      290.93      5.88 o
   0   9   2       13.58       12.09      0.75 o
   1   9   2      114.08      110.75      2.65 o
   2   9   2       15.73       14.58      1.23 o
   3   9   2       25.71       27.39      1.47 o
   4   9   2        3.08        2.79      0.70 o
   5   9   2       10.61       11.47      0.91 o
   6   9   2       18.37       18.23      2.09 o
  -6  10   2       10.84       14.90      3.65 o
  -5  10   2       44.49       45.69      2.06 o
  -4  10   2       17.46       16.13      1.57 o
  -3  10   2       34.85       36.30      1.54 o
  -2  10   2       17.78       18.22      0.83 o
  -1  10   2       60.05       51.48      2.86 o
   0  10   2       10.01        9.42      0.58 o
   1  10   2        2.16        1.18      0.54 o
   2  10   2       92.38       90.36      3.05 o
   3  10   2       50.58       55.82      2.17 o
   4  10   2       68.41       67.23      1.99 o
   5  10   2       30.24       31.25      1.71 o
  -5  11   2       35.51       37.49      1.93 o
  -4  11   2        4.24        5.64      0.86 o
  -3  11   2       25.98       27.75      2.19 o
  -2  11   2        7.66        7.26      0.64 o
  -1  11   2       13.20       12.84      0.69 o
   0  11   2       47.77       51.09      2.03 o
   1  11   2       10.72        9.57      1.05 o
   2  11   2        0.33       -0.02      0.57 o
   3  11   2       46.11       49.61      2.08 o
   4  11   2       32.68       34.75      2.09 o
   5  11   2        9.46        9.69      1.90 o
  -4  12   2        6.17        7.21      0.97 o
  -3  12   2        4.23        4.26      0.71 o
  -2  12   2       35.03       38.17      1.39 o
  -1  12   2       47.25       49.29      1.71 o
   0  12   2        8.30        8.33      0.72 o
   1  12   2       17.37       17.35      1.40 o
   2  12   2       40.35       42.47      2.96 o
   3  12   2        9.79        8.85      1.07 o
   4  12   2       19.52       14.11      1.55 o
  -4  13   2       12.50       11.40      1.36 o
  -3  13   2        4.41        4.15      0.77 o
  -2  13   2        2.23        2.40      0.92 o
  -1  13   2       19.26       18.90      1.02 o
   0  13   2       12.49       12.74      0.94 o
   1  13   2       28.07       29.83      1.87 o
   2  13   2       33.80       42.18      3.05 o
   3  13   2       20.75       23.45      1.62 o
   4  13   2        1.74        2.07      1.36 o
  -3  14   2        4.01        5.87      1.63 o
  -2  14   2       17.69       16.91      1.14 o
  -1  14   2       23.55       24.28      1.27 o
   0  14   2       21.51       20.86      3.20 o
   1  14   2       25.14       26.28      1.92 o
   2  14   2        7.73        4.45      1.54 o
   3  14   2       17.08       19.40      2.50 o
  -1  15   2       11.21        9.92      1.14 o
   0  15   2        2.13        3.20      1.31 o
   1  15   2       12.04        8.79      1.73 o
  -7   0   3        6.94        5.87      1.43 o
  -6   0   3        0.55        0.26      0.73 o
  -5   0   3       34.65       34.77      1.42 o
  -4   0   3        4.67        3.19      0.43 o
  -3   0   3       57.92       60.46      1.13 o
  -2   0   3       36.04       36.52      0.82 o
  -1   0   3        0.30        0.50      0.26 o
   0   0   3      979.84      955.42     58.44 o
   1   0   3        5.54        7.19      0.32 o
   2   0   3        8.44       10.24      0.46 o
   3   0   3       44.57       47.08      1.05 o
   4   0   3        2.58        2.23      0.61 o
   5   0   3        2.69        2.55      0.60 o
   6   0   3       22.61       20.96      1.50 o
   7   0   3       25.27       26.18      2.29 o
  -7   1   3        0.43        0.38      1.00 o
  -6   1   3       28.58       29.67      1.37 o
  -5   1   3      244.50      242.53      3.69 o
  -4   1   3       29.34       27.00      0.66 o
  -3   1   3       61.37       71.56      0.88 o
  -2   1   3      266.05      291.73      2.73 o
  -1   1   3      491.65      522.17      4.98 o
   0   1   3      100.14      111.52      1.44 o
   1   1   3      365.42      358.43      2.93 o
   2   1   3      326.30      353.15      2.78 o
   3   1   3      124.54      112.62      1.67 o
   4   1   3      174.91      164.50      1.84 o
   5   1   3       77.18       77.41      1.61 o
   6   1   3        1.71        1.63      0.49 o
   7   1   3       14.00       11.95      1.22 o
  -7   2   3       60.61       68.03      3.20 o
  -6   2   3       21.86       21.49      1.28 o
  -5   2   3        0.30        0.22      0.35 o
  -4   2   3       18.51       19.99      0.64 o
  -3   2   3       56.47       54.75      0.88 o
  -2   2   3      279.87      304.58      3.22 o
  -1   2   3      874.74      932.64      9.36 o
   0   2   3      164.14      146.90      1.43 o
   1   2   3       14.84       17.57      0.59 o
   2   2   3      248.00      249.10      2.01 o
   3   2   3       14.98       15.00      0.45 o
   4   2   3       14.01       12.87      0.52 o
   5   2   3       13.04       11.30      0.71 o
   6   2   3       20.56       19.21      1.21 o
   7   2   3        5.41        3.47      1.00 o
  -7   3   3       39.79       39.80      2.04 o
  -6   3   3       11.00       11.24      1.30 o
  -5   3   3       15.27       14.60      0.97 o
  -4   3   3      709.91      686.29      6.37 o
  -3   3   3      109.64      116.15      1.60 o
  -2   3   3      423.83      454.37      5.20 o
  -1   3   3      133.90      158.31      1.67 o
   0   3   3     1131.26     1210.69      9.61 o
   1   3   3      471.16      532.20      4.53 o
   2   3   3      246.45      261.88      2.30 o
   3   3   3       97.22      108.20      1.37 o
   4   3   3       30.43       33.19      0.92 o
   5   3   3       68.75       65.60      2.05 o
   6   3   3       13.83       14.12      1.03 o
   7   3   3        6.15        5.49      0.96 o
  -7   4   3       27.99       27.18      3.07 o
  -6   4   3       43.15       43.23      1.92 o
  -5   4   3       49.28       53.21      1.58 o
  -4   4   3       18.73       17.73      0.94 o
  -3   4   3       43.51       39.16      1.10 o
  -2   4   3      124.85      138.56      1.61 o
  -1   4   3      394.47      454.46      4.24 o
   0   4   3       82.83       95.57      1.23 o
   1   4   3      212.69      233.09      2.37 o
   2   4   3        9.97       10.06      0.42 o
   3   4   3      202.82      207.96      2.37 o
   4   4   3       19.64       13.73      0.76 o
   5   4   3       15.89       13.47      1.16 o
   6   4   3       70.27       70.50      2.76 o
   7   4   3        6.50        4.72      0.85 o
  -7   5   3        6.60        4.03      1.14 o
  -6   5   3       83.59       88.58      3.03 o
  -5   5   3       60.52       59.20      1.84 o
  -4   5   3       35.71       39.44      1.32 o
  -3   5   3     1516.88     1525.47     15.00 o
  -2   5   3        6.42       10.11      0.48 o
  -1   5   3      327.64      351.16      3.69 o
   0   5   3      565.98      575.16      4.57 o
   1   5   3      391.76      416.38      4.05 o
   2   5   3      191.91      187.95      2.16 o
   3   5   3       43.61       47.63      1.02 o
   4   5   3       74.53       77.93      1.64 o
   5   5   3        3.86        3.30      0.51 o
   6   5   3       92.00       93.14      2.31 o
   7   5   3       42.20       47.15      1.90 o
  -7   6   3        5.15        7.60      1.42 o
  -6   6   3       32.73       32.31      1.94 o
  -5   6   3       10.55       10.42      0.91 o
  -4   6   3       87.39       87.95      2.01 o
  -3   6   3       89.78       96.72      1.96 o
  -2   6   3      273.37      271.66      3.79 o
  -1   6   3       43.84       51.11      1.10 o
   0   6   3      234.14      248.23      3.12 o
   1   6   3       21.00       24.29      0.57 o
   2   6   3       22.75       24.64      0.78 o
   3   6   3      109.11       88.69      1.48 o
   4   6   3       41.69       34.83      1.09 o
   5   6   3       66.58       65.91      2.26 o
   6   6   3       42.51       42.90      1.79 o
   7   6   3      116.72      122.15      3.99 o
  -7   7   3        7.80        6.92      1.43 o
  -6   7   3       19.44       22.36      1.65 o
  -5   7   3       60.43       60.08      1.84 o
  -4   7   3       91.78       89.99      1.99 o
  -3   7   3       88.76       89.71      2.18 o
  -2   7   3      561.60      559.08      6.91 o
  -1   7   3      341.61      356.78      5.51 o
   0   7   3       72.17       76.72      1.63 o
   1   7   3        0.39        0.70      0.32 o
   2   7   3       32.78       31.67      1.08 o
   3   7   3        2.46        2.09      0.49 o
   4   7   3        8.69        8.58      0.67 o
   5   7   3        2.95        2.64      0.58 o
   6   7   3       64.67       70.23      2.92 o
  -6   8   3        0.98        1.80      0.80 o
  -5   8   3        5.47        6.29      0.72 o
  -4   8   3       95.55       96.21      2.62 o
  -3   8   3       19.22       18.81      1.01 o
  -2   8   3      136.51      137.93      2.59 o
  -1   8   3       80.63       76.25      3.73 o
   0   8   3       60.39       55.29      1.52 o
   1   8   3       52.23       51.01      1.71 o
   2   8   3       30.65       32.12      1.50 o
   3   8   3       52.50       46.81      1.27 o
   4   8   3       13.19       12.44      0.77 o
   5   8   3       96.29      105.32      2.36 o
   6   8   3      117.03      132.52      3.41 o
  -6   9   3       36.71       42.56      2.28 o
  -5   9   3       12.87       14.04      1.31 o
  -4   9   3       15.18       15.34      1.59 o
  -3   9   3       33.02       32.85      1.77 o
  -2   9   3       27.55       30.07      1.35 o
  -1   9   3      128.07      131.78      3.14 o
   0   9   3        5.50        5.24      0.75 o
   1   9   3       10.85        7.82      0.83 o
   2   9   3       78.53       73.98      2.38 o
   3   9   3       11.70        9.28      0.97 o
   4   9   3        1.08        0.60      0.40 o
   5   9   3       10.61       11.65      0.96 o
   6   9   3       27.69       32.27      2.13 o
  -6  10   3       38.28       43.30      2.66 o
  -5  10   3       60.46       59.09      2.37 o
  -4  10   3        6.73        6.89      0.91 o
  -3  10   3        7.98        7.93      0.80 o
  -2  10   3        4.47        4.68      0.57 o
  -1  10   3        0.03        0.38      0.38 o
   0  10   3       73.13       70.90      2.34 o
   1  10   3       39.69       36.29      1.61 o
   2  10   3       11.67        9.86      1.20 o
   3  10   3       45.43       50.55      2.19 o
   4  10   3       75.52       76.96      3.43 o
   5  10   3       55.55       56.14      2.22 o
  -5  11   3       13.75       14.00      1.41 o
  -4  11   3        4.34        3.06      0.79 o
  -3  11   3       11.86       11.30      0.97 o
  -2  11   3       43.27       41.90      2.29 o
  -1  11   3        8.95        7.87      1.26 o
   0  11   3      142.32      146.27      2.89 o
   1  11   3       80.84       73.55      2.71 o
   2  11   3       11.96        9.34      1.25 o
   3  11   3       14.86       14.27      1.23 o
   4  11   3       45.45       50.44      2.51 o
   5  11   3       14.46       12.90      1.68 o
  -4  12   3        5.77        5.50      0.93 o
  -3  12   3        3.34        2.62      0.66 o
  -2  12   3       11.41       11.65      0.92 o
  -1  12   3       12.31       12.24      0.83 o
   0  12   3       17.35       18.58      2.57 o
   1  12   3       47.41       45.27      6.00 o
   2  12   3        7.74        5.15      1.13 o
   3  12   3       14.79       11.69      1.18 o
   4  12   3       23.85       23.66      1.90 o
  -4  13   3       15.06       17.48      2.20 o
  -3  13   3        4.43        3.67      0.81 o
  -2  13   3       17.33       16.51      1.88 o
  -1  13   3       74.34       76.34      2.21 o
   0  13   3       12.58       13.63      1.91 o
   1  13   3        2.04        1.25      0.79 o
   2  13   3       47.23       47.63      3.40 o
   3  13   3       31.39       37.47      3.20 o
  -3  14   3        6.66        7.47      1.16 o
  -2  14   3       15.66       12.36      1.10 o
  -1  14   3        7.18        6.79      0.85 o
   0  14   3       29.49       27.49      2.58 o
   1  14   3       37.56       39.28      3.64 o
   2  14   3        2.77        1.09      1.28 o
   0  15   3        2.48        2.09      1.27 o
  -7   0   4       51.74       62.78      4.99 o
  -6   0   4       11.97       11.94      1.60 o
  -5   0   4       68.96       70.99      2.38 o
  -4   0   4      156.79      167.66      2.56 o
  -3   0   4      288.22      312.44      3.38 o
  -2   0   4        0.53        0.44      0.21 o
  -1   0   4       23.25       23.87      1.06 o
   0   0   4      299.26      358.92      4.44 o
   1   0   4     1012.64     1189.53     11.50 o
   2   0   4      146.41      146.43      2.03 o
   3   0   4       19.54       18.89      0.73 o
   4   0   4      136.86      139.20      2.50 o
   5   0   4      171.50      176.47      5.42 o
   6   0   4        9.13        9.88      1.16 o
   7   0   4       15.59       15.78      1.87 o
  -7   1   4       24.62       24.60      3.49 o
  -6   1   4      303.62      318.09      7.39 o
  -5   1   4      325.41      329.06      3.95 o
  -4   1   4       12.59       13.06      0.61 o
  -3   1   4       14.75       16.65      0.54 o
  -2   1   4      103.85      116.09      1.55 o
  -1   1   4      659.41      690.43      8.23 o
   0   1   4     1076.81     1201.93      8.90 o
   1   1   4      679.26      764.91      5.51 o
   2   1   4      225.36      259.42      2.21 o
   3   1   4      298.00      271.48      2.48 o
   4   1   4      426.51      410.18      3.52 o
   5   1   4      131.12      128.57      2.17 o
   6   1   4       21.04       21.10      1.13 o
   7   1   4       23.86       23.93      1.51 o
  -7   2   4        5.86        6.16      1.45 o
  -6   2   4       30.02       30.84      1.82 o
  -5   2   4      122.12      119.38      2.54 o
  -4   2   4       70.01       65.42      1.47 o
  -3   2   4       44.52       51.01      0.95 o
  -2   2   4      751.66      829.79      7.21 o
  -1   2   4       44.47       41.01      0.61 o
   0   2   4      473.88      496.13      4.52 o
   1   2   4      160.46      185.13      1.53 o
   2   2   4      146.82      158.67      1.37 o
   3   2   4       72.86       74.39      1.00 o
   4   2   4       63.60       64.96      1.40 o
   5   2   4      182.59      184.58      2.69 o
   6   2   4       92.36       95.43      2.11 o
   7   2   4        0.90        2.39      0.83 o
  -7   3   4       12.49       17.13      3.80 o
  -6   3   4        6.86        6.22      0.92 o
  -5   3   4       69.33       63.10      2.01 o
  -4   3   4      324.14      317.84      3.92 o
  -3   3   4       53.07       53.85      1.16 o
  -2   3   4       20.81       18.60      0.59 o
  -1   3   4        0.88        1.60      0.17 o
   0   3   4       46.39       51.28      0.83 o
   1   3   4      197.75      196.51      1.67 o
   2   3   4       76.82       82.89      1.09 o
   3   3   4      135.47      137.20      1.60 o
   4   3   4       58.43       52.44      1.22 o
   5   3   4      112.27      112.29      2.30 o
   6   3   4       93.61       99.96      2.67 o
   7   3   4       14.58       14.51      1.95 o
  -7   4   4        4.66        4.38      1.07 o
  -6   4   4       18.14       19.96      1.64 o
  -5   4   4       20.81       20.91      1.19 o
  -4   4   4      145.39      139.35      2.70 o
  -3   4   4      111.23      101.01      1.83 o
  -2   4   4      129.76      137.32      1.84 o
  -1   4   4      402.69      445.84      4.52 o
   0   4   4      219.77      231.43      2.22 o
   1   4   4       89.18       99.48      1.23 o
   2   4   4      155.39      155.17      1.61 o
   3   4   4        8.25        8.88      0.46 o
   4   4   4      105.04      112.47      2.12 o
   5   4   4       11.80       12.35      0.84 o
   6   4   4      139.12      142.70      2.93 o
   7   4   4       16.38       15.47      2.66 o
  -7   5   4        0.36       -0.59      0.84 o
  -6   5   4       36.98       37.35      2.10 o
  -5   5   4        5.27        6.01      0.75 o
  -4   5   4       63.87       58.87      1.65 o
  -3   5   4        1.88        3.64      0.42 o
  -2   5   4       44.18       47.12      0.71 o
  -1   5   4       74.20       77.45      1.07 o
   0   5   4      443.91      457.98      4.10 o
   1   5   4       14.33       15.58      0.56 o
   2   5   4      110.11      103.24      1.50 o
   3   5   4       78.47       88.39      1.50 o
   4   5   4       23.96       20.36      0.84 o
   5   5   4       87.15       83.37      2.33 o
   6   5   4        0.46        0.93      0.55 o
   7   5   4      107.49      116.11      2.89 o
  -7   6   4        3.96        3.54      1.07 o
  -6   6   4       14.22       10.73      1.30 o
  -5   6   4        7.97        6.91      0.79 o
  -4   6   4       12.70       13.61      0.86 o
  -3   6   4      181.34      178.78      2.78 o
  -2   6   4       38.68       34.42      1.06 o
  -1   6   4       23.38       27.06      0.71 o
   0   6   4      202.79      221.05      2.07 o
   1   6   4      103.36      103.53      1.56 o
   2   6   4        2.53        1.29      0.43 o
   3   6   4        1.42        2.46      0.34 o
   4   6   4       13.87       11.53      0.74 o
   5   6   4       10.47       10.96      0.94 o
   6   6   4       15.70       14.08      1.20 o
   7   6   4       29.51       27.99      1.72 o
  -7   7   4        1.18        3.00      1.12 o
  -6   7   4        3.35        3.00      1.03 o
  -5   7   4       22.88       24.67      2.07 o
  -4   7   4      132.68      133.98      2.52 o
  -3   7   4       37.95       34.38      1.35 o
  -2   7   4       46.59       48.00      1.64 o
  -1   7   4      258.17      235.47      4.20 o
   0   7   4       10.90       13.66      0.69 o
   1   7   4      102.92      111.53      1.77 o
   2   7   4      143.01      146.58      2.11 o
   3   7   4       44.74       42.50      1.29 o
   4   7   4       23.93       21.33      0.93 o
   5   7   4        5.33        5.09      0.92 o
   6   7   4      106.50      117.27      3.00 o
  -6   8   4        1.99        2.30      0.82 o
  -5   8   4        3.67        3.64      0.86 o
  -4   8   4      117.61      130.25      3.23 o
  -3   8   4       16.40       16.01      1.01 o
  -2   8   4        7.65        6.28      0.62 o
  -1   8   4       29.35       28.42      1.24 o
   0   8   4       69.56       74.66      2.32 o
   1   8   4        1.21        2.27      0.54 o
   2   8   4       91.88       78.62      2.63 o
   3   8   4       43.63       41.93      1.27 o
   4   8   4        5.37        4.92      0.58 o
   5   8   4       38.96       36.66      1.50 o
   6   8   4        4.23        3.47      0.98 o
  -6   9   4        0.65        1.70      0.87 o
  -5   9   4       39.10       38.42      1.96 o
  -4   9   4        9.37        8.90      1.74 o
  -3   9   4       67.24       66.81      2.02 o
  -2   9   4       75.23       78.62      1.98 o
  -1   9   4       13.45       15.82      1.12 o
   0   9   4      107.36      100.07      2.67 o
   1   9   4       32.04       30.21      1.61 o
   2   9   4       13.77       14.09      1.23 o
   3   9   4       65.02       66.59      1.65 o
   4   9   4        2.19        2.87      0.50 o
   5   9   4      108.06      113.03      2.76 o
   6   9   4        4.08        3.38      1.02 o
  -5  10   4       49.66       45.99      2.18 o
  -4  10   4        5.95        6.03      0.96 o
  -3  10   4       33.67       32.50      1.45 o
  -2  10   4        0.90        0.98      0.44 o
  -1  10   4        2.03        2.16      0.61 o
   0  10   4       20.57       19.38      1.34 o
   1  10   4        4.46        3.06      0.70 o
   2  10   4       11.03        8.56      1.06 o
   3  10   4       51.44       48.34      2.56 o
   4  10   4       54.82       57.34      1.91 o
   5  10   4       33.10       35.02      1.83 o
  -5  11   4        5.64        5.18      1.19 o
  -4  11   4       10.17        9.67      1.34 o
  -3  11   4       49.76       51.79      3.56 o
  -2  11   4       32.71       31.57      1.59 o
  -1  11   4       24.26       25.10      1.21 o
   0  11   4        1.60        1.48      0.76 o
   1  11   4       16.97       18.12      1.39 o
   2  11   4       39.04       43.37      2.34 o
   3  11   4        4.53        5.47      0.90 o
   4  11   4       76.60       87.95      3.40 o
   5  11   4        6.28        5.63      1.16 o
  -4  12   4        3.99        3.33      0.85 o
  -3  12   4        1.01        1.01      0.63 o
  -2  12   4       16.69       16.69      1.09 o
  -1  12   4       17.71       17.04      1.49 o
   0  12   4       18.25       18.37      1.94 o
   1  12   4       15.35       15.77      1.54 o
   2  12   4       18.61       20.48      1.85 o
   3  12   4      115.30      124.85      7.84 o
   4  12   4       89.02       92.73      3.61 o
  -3  13   4       14.48       11.96      1.14 o
  -2  13   4       19.93       21.07      1.29 o
  -1  13   4       51.50       52.72      1.75 o
   0  13   4        2.88        4.10      1.94 o
   1  13   4        6.38        5.19      1.54 o
   2  13   4        1.32        2.86      1.22 o
   3  13   4       79.02       83.04      4.85 o
  -2  14   4       16.72       15.15      2.06 o
  -1  14   4        6.03        7.36      1.25 o
   0  14   4       15.07       12.56      1.52 o
   1  14   4       49.94       49.77      2.71 o
   2  14   4       66.20       67.67      4.29 o
  -6   0   5       32.71       39.16      3.65 o
  -5   0   5       78.86       75.58      5.13 o
  -4   0   5       42.45       44.54      1.51 o
  -3   0   5      290.04      324.68      3.49 o
  -2   0   5       87.33      101.05      1.73 o
  -1   0   5       76.07       85.01      1.60 o
   0   0   5        5.91        6.42      0.35 o
   1   0   5      192.70      184.43      2.13 o
   2   0   5      491.43      544.44      5.86 o
   3   0   5       25.87       25.59      1.11 o
   4   0   5      646.43      647.33      8.40 o
   5   0   5       10.82       11.18      1.03 o
   6   0   5        0.37        0.69      0.68 o
   7   0   5      137.22      150.85      5.00 o
  -7   1   5       10.14        8.26      1.59 o
  -6   1   5       72.95       73.96      9.89 o
  -5   1   5      166.24      179.69      3.47 o
  -4   1   5       42.34       41.86      1.32 o
  -3   1   5        9.58        8.92      0.50 o
  -2   1   5      398.17      403.12      3.74 o
  -1   1   5       42.79       46.08      0.87 o
   0   1   5       57.66       52.14      0.70 o
   1   1   5       78.64       74.93      0.93 o
   2   1   5      151.89      156.85      1.63 o
   3   1   5      299.53      281.66      2.58 o
   4   1   5      204.46      202.68      2.42 o
   5   1   5       17.63       17.53      0.87 o
   6   1   5        8.60        7.55      0.84 o
   7   1   5       68.37       72.74      2.35 o
  -7   2   5       23.54       23.98      2.43 o
  -6   2   5       64.05       67.30      4.10 o
  -5   2   5       67.73       67.90      2.34 o
  -4   2   5      151.57      154.75      2.77 o
  -3   2   5       94.89      113.59      1.88 o
  -2   2   5      206.15      230.02      2.39 o
  -1   2   5      101.35      111.00      1.35 o
   0   2   5       77.86       91.12      1.04 o
   1   2   5      247.56      280.72      2.40 o
   2   2   5      165.10      156.73      1.36 o
   3   2   5      604.05      603.93      4.60 o
   4   2   5       21.42       17.62      0.75 o
   5   2   5      217.65      219.98      3.34 o
   6   2   5       44.56       47.24      1.53 o
   7   2   5       10.33       11.26      1.30 o
  -7   3   5      167.13      178.69      5.93 o
  -6   3   5        6.67        5.77      1.09 o
  -5   3   5        1.42        1.27      0.55 o
  -4   3   5       25.13       25.88      1.09 o
  -3   3   5      114.34      120.07      1.93 o
  -2   3   5        1.13        1.51      0.22 o
  -1   3   5      678.09      768.40      5.63 o
   0   3   5       79.77       88.78      1.21 o
   1   3   5       63.24       70.12      1.31 o
   2   3   5      629.01      635.13      4.70 o
   3   3   5      176.04      162.59      2.09 o
   4   3   5        5.31        5.90      0.57 o
   5   3   5        9.35        9.40      0.84 o
   6   3   5       27.47       29.09      1.43 o
   7   3   5        0.83        1.09      0.77 o
  -7   4   5       14.36       12.72      1.90 o
  -6   4   5        1.02        1.08      0.71 o
  -5   4   5        7.18        6.19      0.94 o
  -4   4   5      118.44      118.54      2.30 o
  -3   4   5       78.78       75.53      1.47 o
  -2   4   5      120.95      131.33      1.72 o
  -1   4   5      305.17      329.68      3.19 o
   0   4   5       15.97       18.18      0.53 o
   1   4   5       38.66       37.57      0.64 o
   2   4   5       38.81       38.61      0.75 o
   3   4   5       88.54       84.14      1.62 o
   4   4   5       25.88       24.22      1.86 o
   5   4   5       22.00       21.63      1.18 o
   6   4   5       31.06       31.92      1.50 o
   7   4   5        9.28        8.58      1.05 o
  -7   5   5        3.34        1.74      1.05 o
  -6   5   5        5.29        4.53      0.99 o
  -5   5   5       17.40       17.21      1.14 o
  -4   5   5        4.00        2.57      0.48 o
  -3   5   5        5.38        5.12      0.49 o
  -2   5   5      126.96      129.54      1.61 o
  -1   5   5       23.75       26.33      0.73 o
   0   5   5        8.85       10.67      0.44 o
   1   5   5      326.17      310.81      2.87 o
   2   5   5      104.72      102.56      1.84 o
   3   5   5        9.40        6.70      0.46 o
   4   5   5        0.01       -0.12      0.32 o
   5   5   5        5.61        4.26      0.61 o
   6   5   5        1.77        1.32      0.58 o
   7   5   5        0.64        0.72      0.76 o
  -7   6   5        0.94        1.23      1.00 o
  -6   6   5       10.00        9.60      1.50 o
  -5   6   5       10.34        9.74      0.85 o
  -4   6   5        1.62        1.65      0.45 o
  -3   6   5       83.51       85.05      1.72 o
  -2   6   5       22.61       21.41      0.91 o
  -1   6   5       25.74       26.71      0.64 o
   0   6   5        4.95        5.08      0.40 o
   1   6   5      269.38      262.76      2.92 o
   2   6   5       37.91       38.17      0.98 o
   3   6   5        2.39        2.45      0.38 o
   4   6   5        0.70        0.60      0.37 o
   5   6   5       14.06       12.55      0.97 o
   6   6   5       29.05       29.26      1.80 o
  -6   7   5        2.54        4.33      0.99 o
  -5   7   5       26.35       28.30      1.24 o
  -4   7   5        9.40        8.76      0.68 o
  -3   7   5       10.60       10.94      0.91 o
  -2   7   5       30.34       33.89      1.15 o
  -1   7   5       20.08       16.85      1.01 o
   0   7   5       59.55       55.66      2.44 o
   1   7   5       43.25       42.85      0.98 o
   2   7   5       23.95       25.09      0.85 o
   3   7   5       26.02       25.14      0.84 o
   4   7   5       60.34       60.51      1.76 o
   5   7   5       23.18       22.58      1.29 o
   6   7   5       36.94       35.34      2.49 o
  -6   8   5        3.44        3.17      0.82 o
  -5   8   5        0.63        0.53      0.64 o
  -4   8   5       33.96       33.82      2.38 o
  -3   8   5       10.70        9.85      0.90 o
  -2   8   5       65.82       65.72      2.96 o
  -1   8   5       26.73       25.61      0.89 o
   0   8   5        6.08        6.01      0.77 o
   1   8   5       49.94       51.38      2.03 o
   2   8   5       76.05       80.71      1.65 o
   3   8   5       33.51       33.88      1.98 o
   4   8   5       13.00       13.29      0.85 o
   5   8   5       56.89       60.09      2.07 o
   6   8   5        0.13        0.12      0.79 o
  -6   9   5        2.12        3.19      1.14 o
  -5   9   5       52.90       57.60      3.44 o
  -4   9   5       45.98       42.98      1.89 o
  -3   9   5       14.45       15.53      1.32 o
  -2   9   5       17.79       16.73      1.32 o
  -1   9   5       20.25       18.72      1.23 o
   0   9   5       24.36       21.68      1.43 o
   1   9   5       15.17       13.23      1.15 o
   2   9   5       27.17       26.92      1.10 o
   3   9   5        2.35        2.02      0.50 o
   4   9   5       58.33       59.83      1.59 o
   5   9   5       87.94       95.48      2.58 o
  -5  10   5       15.41       16.23      1.52 o
  -4  10   5        1.30        0.54      0.61 o
  -3  10   5        0.16        0.28      0.52 o
  -2  10   5       12.24       12.87      1.34 o
  -1  10   5       65.45       64.07      2.68 o
   0  10   5       54.62       46.06      2.15 o
   1  10   5       62.28       56.10      2.23 o
   2  10   5       44.20       40.36      2.00 o
   3  10   5       61.10       59.87      2.43 o
   4  10   5       77.80       84.83      2.45 o
   5  10   5        9.65        9.00      1.66 o
  -5  11   5       23.18       23.85      2.02 o
  -4  11   5       18.11       17.12      1.55 o
  -3  11   5       76.68       77.59      2.45 o
  -2  11   5       14.74       14.22      1.04 o
  -1  11   5        7.60        8.38      0.73 o
   0  11   5       37.96       37.68      2.04 o
   1  11   5        1.35        1.29      0.73 o
   2  11   5       19.40       19.32      1.79 o
   3  11   5       21.85       20.20      1.72 o
   4  11   5      123.89      137.95      4.49 o
  -4  12   5       14.42       13.74      1.32 o
  -3  12   5        5.59        5.64      0.91 o
  -2  12   5        9.62        7.70      0.89 o
  -1  12   5        0.41        0.82      0.52 o
   0  12   5       54.86       53.08      2.54 o
   1  12   5       58.17       51.94      2.64 o
   2  12   5       10.89        9.81      1.51 o
   3  12   5       41.79       39.57      2.04 o
   4  12   5        9.17        9.18      1.45 o
  -3  13   5        8.55        6.88      1.57 o
  -2  13   5       34.81       35.66      1.68 o
  -1  13   5       15.71       16.58      1.12 o
   0  13   5       13.59       13.27      1.59 o
   1  13   5       20.64       17.17      1.80 o
   2  13   5       13.21       11.41      3.21 o
   3  13   5       11.74       12.57      2.27 o
  -2  14   5       12.77       10.98      1.28 o
  -1  14   5        0.35        0.78      0.85 o
   0  14   5       19.16       16.27      2.97 o
   1  14   5        3.94        2.80      1.50 o
   2  14   5        6.27        5.83      1.73 o
  -6   0   6      311.38      334.50     11.46 o
  -5   0   6       50.68       53.12      3.73 o
  -4   0   6       41.19       44.70      3.08 o
  -3   0   6      381.18      391.89      4.45 o
  -2   0   6      204.69      220.58      3.06 o
  -1   0   6        3.95        3.40      0.50 o
   0   0   6      133.89      140.64      1.89 o
   1   0   6      567.57      568.94      6.15 o
   2   0   6       28.66       31.04      0.82 o
   3   0   6       53.13       53.23      2.31 o
   4   0   6      519.04      497.21      6.93 o
   5   0   6        2.33        2.52      0.90 o
   6   0   6       24.80       23.90      2.05 o
   7   0   6        1.93        1.91      1.77 o
  -7   1   6        3.08        2.85      1.81 o
  -6   1   6       32.12       37.81      3.99 o
  -5   1   6       57.49       55.75      2.71 o
  -4   1   6       12.54       10.60      0.91 o
  -3   1   6       76.62       81.62      1.29 o
  -2   1   6      128.39      152.96      1.86 o
  -1   1   6       90.42       83.17      1.00 o
   0   1   6      490.01      578.81      4.01 o
   1   1   6      117.08      148.19      1.54 o
   2   1   6       54.28       47.70      0.80 o
   3   1   6      115.34      110.78      1.61 o
   4   1   6      134.44      132.42      2.02 o
   5   1   6       49.62       49.12      1.36 o
   6   1   6       75.98       79.30      2.11 o
   7   1   6        4.79        4.75      0.87 o
  -7   2   6       65.99       71.01      4.11 o
  -6   2   6        9.00        7.74      1.43 o
  -5   2   6       85.44       84.85      3.64 o
  -4   2   6       62.35       68.26      1.94 o
  -3   2   6      103.47      107.39      2.75 o
  -2   2   6       57.01       57.77      1.39 o
  -1   2   6       59.02       65.48      0.98 o
   0   2   6       92.24       90.87      1.12 o
   1   2   6      184.49      191.31      1.77 o
   2   2   6        3.08        4.33      0.23 o
   3   2   6      279.04      263.94      2.63 o
   4   2   6       31.97       31.46      0.90 o
   5   2   6       24.18       24.04      1.24 o
   6   2   6       20.22       20.24      1.01 o
   7   2   6        1.57        0.98      0.80 o
  -7   3   6       30.49       33.90      2.79 o
  -6   3   6       26.12       27.89      2.66 o
  -5   3   6        3.70        3.91      1.31 o
  -4   3   6       90.21       84.67      2.24 o
  -3   3   6       83.47       70.92      1.66 o
  -2   3   6       21.87       17.80      0.68 o
  -1   3   6       68.61       76.45      1.17 o
   0   3   6      140.93      161.97      2.26 o
   1   3   6       41.83       43.87      0.78 o
   2   3   6      156.06      153.49      1.59 o
   3   3   6      115.66      115.84      1.92 o
   4   3   6        5.75        4.57      0.58 o
   5   3   6      123.56      130.89      2.48 o
   6   3   6       23.35       24.79      1.51 o
   7   3   6       11.68       13.89      1.49 o
  -7   4   6        3.95        3.28      1.70 o
  -6   4   6       19.07       21.81      4.43 o
  -5   4   6       50.69       49.75      2.13 o
  -4   4   6       35.70       33.64      1.71 o
  -3   4   6       34.10       32.03      0.96 o
  -2   4   6      105.09       93.70      1.43 o
  -1   4   6        7.88        7.94      0.41 o
   0   4   6      296.93      305.94      3.03 o
   1   4   6       77.29       74.00      1.08 o
   2   4   6      265.11      253.88      2.80 o
   3   4   6       63.40       60.11      1.23 o
   4   4   6       29.77       28.62      1.17 o
   5   4   6       64.07       67.11      1.85 o
   6   4   6        5.07        3.87      0.76 o
   7   4   6        0.76        0.14      0.72 o
  -7   5   6        3.48        1.84      1.09 o
  -6   5   6        0.71        0.80      0.75 o
  -5   5   6        2.87        3.86      0.82 o
  -4   5   6       10.79       11.48      0.81 o
  -3   5   6       34.23       34.26      0.99 o
  -2   5   6       63.38       66.18      1.17 o
  -1   5   6      148.32      145.54      1.94 o
   0   5   6        3.05        2.34      0.24 o
   1   5   6      279.80      263.06      3.39 o
   2   5   6       75.82       67.86      1.19 o
   3   5   6        5.85        6.31      0.49 o
   4   5   6       65.34       60.88      1.68 o
   5   5   6       18.74       18.80      1.12 o
   6   5   6       10.67       11.02      1.05 o
  -7   6   6       10.82        9.37      1.60 o
  -6   6   6        3.58        3.04      0.93 o
  -5   6   6       23.58       21.78      1.19 o
  -4   6   6       20.90       20.71      0.99 o
  -3   6   6      115.93      119.54      2.01 o
  -2   6   6      210.40      189.44      3.21 o
  -1   6   6       47.04       35.73      1.31 o
   0   6   6       70.15       67.70      1.48 o
   1   6   6       38.96       35.37      1.02 o
   2   6   6      210.17      209.19      2.43 o
   3   6   6       14.10       13.71      0.72 o
   4   6   6       49.67       54.43      1.85 o
   5   6   6        4.34        3.57      0.70 o
   6   6   6       14.08       12.66      1.14 o
  -6   7   6       11.09       10.17      1.22 o
  -5   7   6       35.96       39.29      1.43 o
  -4   7   6       23.34       24.27      0.90 o
  -3   7   6       20.08       18.54      1.47 o
  -2   7   6       15.65       14.76      1.07 o
  -1   7   6       31.82       29.88      1.13 o
   0   7   6        7.09        7.56      0.52 o
   1   7   6      137.52      133.45      2.94 o
   2   7   6      126.38      124.44      2.36 o
   3   7   6       47.41       48.85      1.35 o
   4   7   6        2.82        2.58      0.50 o
   5   7   6       49.14       47.82      2.63 o
   6   7   6        7.09        5.89      0.98 o
  -6   8   6        7.56        6.05      1.57 o
  -5   8   6        7.53        7.88      1.05 o
  -4   8   6       37.10       36.48      1.78 o
  -3   8   6       46.57       46.96      1.84 o
  -2   8   6       25.69       25.68      1.21 o
  -1   8   6      167.29      151.30      2.93 o
   0   8   6      201.02      190.04      3.45 o
   1   8   6       93.95       92.88      1.75 o
   2   8   6       73.49       75.86      1.75 o
   3   8   6       43.79       42.87      1.57 o
   4   8   6       24.21       24.93      1.41 o
   5   8   6        5.04        3.76      0.82 o
   6   8   6        2.65        2.15      0.88 o
  -6   9   6       39.40       41.95      6.21 o
  -5   9   6        8.40        7.20      1.27 o
  -4   9   6       72.76       79.80      2.67 o
  -3   9   6       36.65       41.12      1.72 o
  -2   9   6       48.03       48.27      1.69 o
  -1   9   6      119.95      121.75      2.59 o
   0   9   6       52.64       55.18      2.74 o
   1   9   6       53.33       54.07      1.61 o
   2   9   6       78.57       74.05      1.55 o
   3   9   6      208.23      216.52      5.20 o
   4   9   6        0.26        0.34      0.49 o
   5   9   6       22.31       21.44      1.41 o
  -5  10   6       18.22       19.49      1.48 o
  -4  10   6       17.38       13.79      1.32 o
  -3  10   6       18.02       19.37      1.33 o
  -2  10   6       39.52       38.91      1.59 o
  -1  10   6      141.65      146.13      3.02 o
   0  10   6       59.15       52.68      2.22 o
   1  10   6        8.96        7.20      0.68 o
   2  10   6       35.89       34.65      1.44 o
   3  10   6        1.95        2.49      0.83 o
   4  10   6       10.64       10.72      1.07 o
   5  10   6       12.71       13.17      1.29 o
  -4  11   6       10.75        8.36      1.68 o
  -3  11   6        3.62        3.82      0.99 o
  -2  11   6       34.37       35.03      1.96 o
  -1  11   6       17.82       18.59      1.25 o
   0  11   6       13.33       11.68      1.38 o
   1  11   6       15.23       13.87      1.67 o
   2  11   6       78.89       77.31      3.06 o
   3  11   6        5.42        5.73      1.09 o
   4  11   6      109.67      115.91      3.06 o
  -4  12   6        2.47        3.60      1.03 o
  -3  12   6       10.42        8.12      1.06 o
  -2  12   6        2.25        1.62      0.67 o
  -1  12   6       32.26       33.37      1.80 o
   0  12   6        5.21        5.50      1.14 o
   1  12   6        4.30        3.28      0.68 o
   2  12   6        1.59        1.60      0.96 o
   3  12   6        8.07        8.08      1.43 o
  -3  13   6        1.49        2.17      0.91 o
  -2  13   6        5.88        5.12      1.06 o
  -1  13   6        3.28        3.55      0.76 o
   0  13   6       18.47       18.95      1.92 o
   1  13   6        9.63        8.20      1.46 o
   2  13   6       15.42       18.23      2.00 o
  -1  14   6       23.19       22.63      1.54 o
   0  14   6       13.17       12.69      1.33 o
   1  14   6        1.27        0.75      1.15 o
  -6   0   7        3.97        2.79      1.65 o
  -5   0   7        0.16        0.16      1.00 o
  -4   0   7        2.88        3.64      1.26 o
  -3   0   7       11.77       11.56      0.90 o
  -2   0   7       39.70       37.60      1.09 o
  -1   0   7      388.01      372.13      5.33 o
   0   0   7        0.25        0.13      0.18 o
   1   0   7       38.28       43.17      0.93 o
   2   0   7      414.77      441.88      6.10 o
   3   0   7        3.38        4.45      0.68 o
   4   0   7       48.57       46.19      1.67 o
   5   0   7       27.53       30.28      1.57 o
   6   0   7       54.77       59.17      2.98 o
   7   0   7        0.05        0.15      0.99 o
  -7   1   7        1.28        0.19      1.54 o
  -6   1   7       24.88       25.28      3.16 o
  -5   1   7        7.85        5.81      1.89 o
  -4   1   7       15.40       12.53      1.14 o
  -3   1   7       51.66       52.24      1.11 o
  -2   1   7        0.20        0.38      0.19 o
  -1   1   7       82.30       88.26      1.10 o
   0   1   7       13.96       18.41      0.52 o
   1   1   7       14.05       15.76      0.51 o
   2   1   7       17.03       15.83      0.62 o
   3   1   7      181.18      172.14      2.26 o
   4   1   7       37.97       34.95      1.30 o
   5   1   7       17.95       19.25      1.38 o
   6   1   7       85.62       97.24      2.37 o
   7   1   7       24.98       23.32      2.39 o
  -7   2   7       44.96       43.65      4.23 o
  -6   2   7       13.08       13.16      2.41 o
  -5   2   7       10.81       12.82      2.21 o
  -4   2   7      145.01      145.32      2.66 o
  -3   2   7        6.07        5.11      0.46 o
  -2   2   7       18.49       16.57      0.71 o
  -1   2   7      219.36      203.27      1.94 o
   0   2   7      478.27      488.56      3.77 o
   1   2   7      262.99      275.68      2.53 o
   2   2   7       23.96       21.56      0.64 o
   3   2   7      304.86      307.30      3.17 o
   4   2   7       20.35       19.29      0.86 o
   5   2   7       21.61       22.40      1.39 o
   6   2   7       15.38       16.73      1.68 o
   7   2   7       15.71       17.92      2.28 o
  -7   3   7       25.56       25.15      2.50 o
  -6   3   7        4.37        3.97      1.65 o
  -5   3   7        2.02        1.67      0.78 o
  -4   3   7        9.12        6.43      0.75 o
  -3   3   7        9.90        8.55      0.67 o
  -2   3   7        2.64        2.36      0.34 o
  -1   3   7       85.80       91.53      1.39 o
   0   3   7      310.11      325.01      2.76 o
   1   3   7       54.28       47.04      0.90 o
   2   3   7      140.68      132.30      1.74 o
   3   3   7      103.40       89.73      1.86 o
   4   3   7       42.69       43.07      1.40 o
   5   3   7       64.30       65.09      1.85 o
   6   3   7       16.69       17.46      1.38 o
  -7   4   7        9.34        7.64      2.11 o
  -6   4   7       16.41       17.48      4.36 o
  -5   4   7       29.94       32.83      1.87 o
  -4   4   7       47.96       50.53      1.75 o
  -3   4   7      141.52      121.33      2.31 o
  -2   4   7       29.53       26.69      0.91 o
  -1   4   7      215.82      214.21      2.22 o
   0   4   7      240.38      231.12      3.08 o
   1   4   7      115.24      116.75      1.74 o
   2   4   7      582.65      571.94      5.34 o
   3   4   7       57.27       58.11      1.70 o
   4   4   7       13.05       11.66      0.95 o
   5   4   7       23.04       25.57      1.88 o
   6   4   7       13.18       13.74      1.86 o
  -7   5   7       10.88       11.99      2.46 o
  -6   5   7       34.69       41.62      2.49 o
  -5   5   7        8.77        9.63      1.16 o
  -4   5   7        2.73        3.27      0.62 o
  -3   5   7       51.33       48.29      1.22 o
  -2   5   7       61.60       60.68      1.15 o
  -1   5   7       38.56       41.60      1.18 o
   0   5   7       12.13       11.73      0.98 o
   1   5   7      172.64      175.18      2.32 o
   2   5   7      184.66      179.03      2.16 o
   3   5   7       20.96       17.07      0.79 o
   4   5   7       15.20       13.66      0.92 o
   5   5   7       30.04       31.10      1.65 o
   6   5   7       12.85       14.25      1.55 o
  -6   6   7       17.54       16.14      1.53 o
  -5   6   7       39.44       43.46      2.52 o
  -4   6   7        2.49        2.07      0.47 o
  -3   6   7       34.59       36.11      0.98 o
  -2   6   7      177.06      141.08      2.72 o
  -1   6   7       97.70       82.60      1.54 o
   0   6   7      143.15      149.28      2.88 o
   1   6   7      675.85      676.14      7.78 o
   2   6   7       26.67       25.80      0.89 o
   3   6   7       25.42       22.84      1.35 o
   4   6   7      174.28      181.45      3.41 o
   5   6   7        4.15        2.55      0.75 o
   6   6   7        2.33        2.20      0.74 o
  -6   7   7        0.97        0.92      0.78 o
  -5   7   7       27.79       29.92      1.84 o
  -4   7   7       24.59       23.83      1.78 o
  -3   7   7       70.04       70.74      2.01 o
  -2   7   7       97.79       95.97      1.67 o
  -1   7   7       17.14       19.79      0.85 o
   0   7   7      350.30      352.26      4.03 o
   1   7   7      137.49      130.94      3.25 o
   2   7   7      284.90      297.72      3.73 o
   3   7   7       31.33       30.97      1.17 o
   4   7   7       25.77       27.69      1.41 o
   5   7   7        8.23        7.71      1.03 o
   6   7   7       17.78       19.89      1.68 o
  -6   8   7       16.56       16.03      4.79 o
  -5   8   7        1.43        1.01      0.66 o
  -4   8   7       53.40       56.30      2.05 o
  -3   8   7        0.69        1.08      0.49 o
  -2   8   7       61.30       64.46      1.80 o
  -1   8   7       37.54       32.03      1.38 o
   0   8   7       71.24       75.38      1.29 o
   1   8   7       27.08       25.98      1.01 o
   2   8   7        6.67        5.93      0.47 o
   3   8   7       72.32       79.59      1.86 o
   4   8   7       13.51       13.53      1.19 o
   5   8   7       60.16       59.75      2.90 o
  -5   9   7       14.52       11.92      1.26 o
  -4   9   7        1.11        0.78      0.58 o
  -3   9   7       37.75       38.01      3.05 o
  -2   9   7       30.44       29.34      1.26 o
  -1   9   7       50.85       50.29      1.85 o
   0   9   7       54.36       53.10      1.77 o
   1   9   7       64.82       64.80      1.96 o
   2   9   7        0.64        0.73      0.39 o
   3   9   7      140.96      153.14      2.80 o
   4   9   7       12.50       12.57      1.13 o
   5   9   7       21.72       25.49      1.71 o
  -5  10   7       26.66       26.55      1.86 o
  -4  10   7       23.92       23.95      1.49 o
  -3  10   7       15.92       17.92      1.20 o
  -2  10   7        9.71       10.22      0.98 o
  -1  10   7       14.60       15.13      0.90 o
   0  10   7        7.40        5.71      0.78 o
   1  10   7        4.51        4.31      0.72 o
   2  10   7       31.59       32.27      1.63 o
   3  10   7        1.22        0.81      0.76 o
   4  10   7       86.16       93.09      2.22 o
  -4  11   7       17.68       14.94      1.74 o
  -3  11   7       27.03       28.77      2.61 o
  -2  11   7       18.24       17.03      1.16 o
  -1  11   7        4.30        4.43      0.69 o
   0  11   7        3.12        2.38      0.67 o
   1  11   7       25.71       23.35      1.84 o
   2  11   7       17.83       19.40      1.56 o
   3  11   7       13.41       14.12      1.50 o
   4  11   7       59.85       65.92      3.20 o
  -3  12   7        6.88        4.28      0.82 o
  -2  12   7       82.42       85.75      3.40 o
  -1  12   7       12.76       12.80      0.95 o
   0  12   7        0.81        0.27      0.54 o
   1  12   7        3.55        3.30      0.85 o
   2  12   7        8.23        7.76      1.00 o
   3  12   7       45.34       43.22      2.39 o
  -2  13   7        4.21        3.37      0.98 o
  -1  13   7       15.10       13.16      0.99 o
   0  13   7       24.93       26.83      1.59 o
   1  13   7        4.31        3.66      0.89 o
   2  13   7       13.12       11.12      2.22 o
  -6   0   8        3.22        1.74      1.46 o
  -5   0   8      158.00      160.13      6.96 o
  -4   0   8       52.10       54.52      3.60 o
  -3   0   8        0.79        0.31      0.71 o
  -2   0   8      517.97      519.58      6.14 o
  -1   0   8       68.88       63.08      1.74 o
   0   0   8       10.77       12.09      0.77 o
   1   0   8       15.13       16.30      1.12 o
   2   0   8        0.00        0.55      0.37 o
   3   0   8        4.37        2.45      0.56 o
   4   0   8        1.34        1.68      0.55 o
   5   0   8       40.57       38.46      1.93 o
   6   0   8        0.04        1.34      0.96 o
  -7   1   8        3.84        4.15      2.08 o
  -6   1   8       22.84       18.79      2.91 o
  -5   1   8       49.70       47.70      2.60 o
  -4   1   8        3.96        3.67      0.91 o
  -3   1   8        3.19        2.21      0.47 o
  -2   1   8      132.87      139.26      1.92 o
  -1   1   8      188.02      192.25      1.92 o
   0   1   8       95.34       87.51      1.29 o
   1   1   8        5.75        3.96      0.39 o
   2   1   8       63.56       45.73      1.21 o
   3   1   8       54.65       47.35      1.72 o
   4   1   8       11.45       12.02      0.88 o
   5   1   8        5.04        5.00      0.66 o
   6   1   8        0.91        0.86      0.57 o
  -7   2   8        0.72        1.20      1.69 o
  -6   2   8        9.51        5.47      1.86 o
  -5   2   8        3.82        3.58      1.41 o
  -4   2   8      122.51      122.67      3.00 o
  -3   2   8       26.79       23.47      0.91 o
  -2   2   8       18.94       18.75      0.67 o
  -1   2   8      243.93      260.02      2.68 o
   0   2   8       36.05       34.24      0.70 o
   1   2   8       12.55       16.18      0.62 o
   2   2   8       72.22       65.53      1.24 o
   3   2   8       18.20       16.51      0.73 o
   4   2   8       19.10       19.79      0.93 o
   5   2   8       52.94       55.95      2.21 o
   6   2   8        3.38        2.94      0.92 o
  -7   3   8       10.67       13.76      2.80 o
  -5   3   8        7.38        4.82      1.52 o
  -4   3   8       33.72       31.23      1.38 o
  -3   3   8        3.10        2.65      0.62 o
  -2   3   8      125.41      117.61      1.85 o
  -1   3   8      101.00      102.74      1.62 o
   0   3   8      542.10      500.99      4.36 o
   1   3   8       88.96       79.90      1.17 o
   2   3   8      224.47      207.61      3.00 o
   3   3   8       45.36       43.05      1.33 o
   4   3   8        8.11        7.27      0.91 o
   5   3   8       77.25       82.10      2.15 o
   6   3   8        1.79        0.89      0.71 o
  -7   4   8        1.93        1.11      1.56 o
  -6   4   8        2.75        2.77      1.52 o
  -5   4   8        8.46        6.82      1.16 o
  -4   4   8       20.74       21.82      1.28 o
  -3   4   8       66.91       50.43      2.36 o
  -2   4   8       15.96        9.17      0.83 o
  -1   4   8      139.67      142.93      3.14 o
   0   4   8      126.06      127.86      2.05 o
   1   4   8      216.85      207.28      2.89 o
   2   4   8      105.39      101.97      1.75 o
   3   4   8       27.40       26.67      1.10 o
   4   4   8       91.78       93.27      2.17 o
   5   4   8        9.01        9.36      0.91 o
   6   4   8        3.59        3.67      0.82 o
  -6   5   8       12.08       13.17      1.63 o
  -5   5   8       37.50       44.34      2.09 o
  -4   5   8        8.07        9.39      0.98 o
  -3   5   8        7.24        6.55      0.68 o
  -2   5   8       71.12       76.05      1.60 o
  -1   5   8      162.78      152.06      3.19 o
   0   5   8       87.97       76.58      2.53 o
   1   5   8      772.60      767.65      8.45 o
   2   5   8        8.07        7.42      0.56 o
   3   5   8       83.04       84.73      1.89 o
   4   5   8      173.49      185.23      3.42 o
   5   5   8        1.07        1.46      0.58 o
   6   5   8        5.35        5.31      1.53 o
  -6   6   8       14.01       11.32      1.52 o
  -5   6   8       27.32       29.25      1.69 o
  -4   6   8        4.88        3.53      0.80 o
  -3   6   8       23.22       21.31      3.95 o
  -2   6   8        1.49        1.98      0.47 o
  -1   6   8       54.96       54.87      1.83 o
   0   6   8       11.36        9.85      0.76 o
   1   6   8      182.06      175.86      2.61 o
   2   6   8       78.41       84.22      1.86 o
   3   6   8        6.19        5.47      0.77 o
   4   6   8       11.23        9.78      1.00 o
   5   6   8       53.85       54.67      1.98 o
   6   6   8       34.11       35.84      2.56 o
  -6   7   8        5.24        5.69      1.07 o
  -5   7   8        3.59        3.05      0.61 o
  -4   7   8        7.26        6.93      1.68 o
  -3   7   8       48.95       50.33      1.27 o
  -2   7   8        4.18        3.37      0.46 o
  -1   7   8       17.11       15.42      0.74 o
   0   7   8      171.73      175.53      3.03 o
   1   7   8        6.84        5.58      0.62 o
   2   7   8      141.58      144.44      2.41 o
   3   7   8       70.65       72.67      1.98 o
   4   7   8        9.94        9.87      1.82 o
   5   7   8        2.00        2.31      0.82 o
  -5   8   8        4.14        3.39      1.07 o
  -4   8   8       34.72       36.85      1.73 o
  -3   8   8        5.43        7.44      0.85 o
  -2   8   8        9.31        9.17      0.95 o
  -1   8   8       47.32       44.96      1.38 o
   0   8   8      168.64      170.98      2.72 o
   1   8   8        2.60        1.87      0.45 o
   2   8   8        3.64        2.77      0.45 o
   3   8   8       73.43       75.04      2.01 o
   4   8   8       19.55       19.22      1.69 o
   5   8   8        9.71        8.16      1.23 o
  -5   9   8        3.60        4.84      1.57 o
  -4   9   8       26.95       27.42      1.59 o
  -3   9   8       13.71       13.18      1.09 o
  -2   9   8       12.58       13.09      1.00 o
  -1   9   8       11.07       10.21      1.02 o
   0   9   8       52.28       49.79      2.43 o
   1   9   8       60.02       55.87      1.51 o
   2   9   8        6.33        6.20      0.80 o
   3   9   8        0.22        0.19      0.46 o
   4   9   8        6.27        5.72      1.34 o
   5   9   8        1.36        1.69      1.02 o
  -5  10   8        6.83        8.70      2.17 o
  -4  10   8        3.65        2.28      0.77 o
  -3  10   8       24.22       24.52      1.43 o
  -2  10   8       48.78       48.73      2.24 o
  -1  10   8       80.63       80.57      2.10 o
   0  10   8        3.37        4.31      0.60 o
   1  10   8        4.84        5.25      0.92 o
   2  10   8       34.50       38.91      1.90 o
   3  10   8       23.85       27.02      1.12 o
   4  10   8       13.51       11.68      1.11 o
  -4  11   8        3.56        3.26      1.41 o
  -3  11   8        2.57        1.43      0.66 o
  -2  11   8       27.40       31.45      1.51 o
  -1  11   8       96.42      102.14      2.56 o
   0  11   8        4.89        4.77      0.63 o
   1  11   8       13.78       17.34      1.34 o
   2  11   8        2.51        2.12      0.74 o
   3  11   8        4.40        3.68      1.11 o
  -3  12   8       32.88       42.47      3.60 o
  -2  12   8       18.17       18.58      1.26 o
  -1  12   8       55.19       57.53      3.33 o
   0  12   8        1.72        1.62      0.99 o
   1  12   8       33.23       34.09      1.82 o
   2  12   8        9.61        8.65      1.14 o
   3  12   8       48.82       40.84      3.82 o
  -2  13   8       55.04       58.55      3.18 o
  -1  13   8       33.85       36.67      1.97 o
   0  13   8       30.91       35.14      2.15 o
   1  13   8        0.07       -0.04      0.73 o
  -7   0   9        3.57        4.79      2.29 o
  -6   0   9        0.24        0.35      1.26 o
  -5   0   9       72.48       73.82      4.65 o
  -4   0   9        2.44        3.64      1.41 o
  -3   0   9       13.30       12.66      1.31 o
  -2   0   9       16.83       14.49      0.95 o
  -1   0   9       61.45       59.06      2.77 o
   0   0   9       40.63       36.11      3.28 o
   1   0   9      271.61      235.24      4.34 o
   2   0   9       96.92       71.45      2.01 o
   3   0   9        2.80        2.94      0.63 o
   4   0   9       19.12       20.26      1.23 o
   5   0   9       37.56       40.80      2.01 o
   6   0   9        0.00       -0.36      0.94 o
  -7   1   9        8.51        6.06      2.35 o
  -6   1   9        1.70       -0.49      1.35 o
  -5   1   9        3.61        3.05      2.26 o
  -4   1   9        0.63        0.50      0.99 o
  -3   1   9      134.90      139.58      2.81 o
  -2   1   9      149.54      150.14      3.48 o
  -1   1   9      677.33      669.71      6.05 o
   0   1   9        4.11        1.92      0.31 o
   1   1   9      104.73       87.01      1.51 o
   2   1   9        7.66        6.90      0.52 o
   3   1   9       14.11       11.57      0.66 o
   4   1   9       15.66       16.40      0.96 o
   5   1   9       10.44       11.37      1.03 o
   6   1   9       10.39       11.60      1.70 o
  -6   2   9       27.95       32.71      3.59 o
  -5   2   9        5.27        4.77      1.59 o
  -4   2   9       56.00       45.82      4.03 o
  -3   2   9      160.42      165.23      3.54 o
  -2   2   9      180.76      182.14      2.69 o
  -1   2   9       31.95       32.29      1.09 o
   0   2   9       99.61       97.33      1.62 o
   1   2   9        5.88        6.90      0.48 o
   2   2   9      159.33      147.44      2.08 o
   3   2   9       76.43       73.77      1.66 o
   4   2   9       22.08       21.47      1.02 o
   5   2   9       15.81       12.64      1.18 o
   6   2   9       35.92       41.99      2.13 o
  -6   3   9       15.43       13.97      2.53 o
  -5   3   9        1.32        0.75      1.00 o
  -4   3   9        5.74        3.75      0.84 o
  -3   3   9      171.00      176.62      3.37 o
  -2   3   9      246.88      238.22      3.05 o
  -1   3   9        9.15        6.69      0.49 o
   0   3   9      229.09      244.26      2.90 o
   1   3   9       38.83       37.04      0.97 o
   2   3   9        9.67        9.79      0.81 o
   3   3   9        1.05        1.13      0.42 o
   4   3   9       56.93       54.74      1.81 o
   5   3   9        0.12        0.04      0.54 o
   6   3   9       28.17       32.10      1.82 o
  -6   4   9       24.72       19.99      2.68 o
  -5   4   9       18.78       11.14      1.96 o
  -4   4   9       80.73       80.18      2.21 o
  -3   4   9       87.57       84.57      2.47 o
  -2   4   9       14.13       11.31      0.98 o
  -1   4   9        7.77        7.27      0.46 o
   0   4   9      103.14      103.68      1.95 o
   1   4   9       30.74       34.34      1.10 o
   2   4   9        4.88        5.21      0.59 o
   3   4   9      107.56      106.83      2.25 o
   4   4   9       36.80       36.32      1.56 o
   5   4   9       50.63       48.58      2.01 o
   6   4   9        1.94        2.98      0.81 o
  -6   5   9        2.39        1.72      1.39 o
  -5   5   9        2.93        2.77      1.27 o
  -4   5   9       52.22       55.55      3.25 o
  -3   5   9        9.06        7.99      0.76 o
  -2   5   9       76.35       67.64      2.94 o
  -1   5   9       83.16       90.57      2.49 o
   0   5   9        8.31        5.87      0.81 o
   1   5   9      162.67      161.49      2.61 o
   2   5   9       14.91       13.52      0.92 o
   3   5   9       38.56       41.57      1.39 o
   4   5   9       45.26       43.34      2.41 o
   5   5   9        2.07        1.52      0.63 o
   6   5   9        4.21        5.32      0.99 o
  -6   6   9        2.89        3.23      1.39 o
  -5   6   9       33.24       33.27      1.94 o
  -4   6   9       15.69       16.92      1.10 o
  -3   6   9       21.73       23.74      1.89 o
  -2   6   9       21.54       18.11      1.38 o
  -1   6   9       53.75       53.41      1.92 o
   0   6   9       46.59       43.47      1.24 o
   1   6   9       38.93       35.10      1.29 o
   2   6   9        6.48        6.18      0.68 o
   3   6   9       82.20       78.19      2.55 o
   4   6   9       15.03       14.54      1.58 o
   5   6   9        5.03        3.28      0.82 o
  -6   7   9       12.73       12.20      2.59 o
  -5   7   9       11.64       10.01      1.83 o
  -4   7   9        6.46        7.61      1.21 o
  -3   7   9       14.02       11.74      1.30 o
  -2   7   9        0.11        0.02      0.39 o
  -1   7   9       15.51       10.98      0.84 o
   0   7   9       33.23       34.05      1.32 o
   1   7   9        0.47        0.59      0.35 o
   2   7   9       47.22       50.57      1.53 o
   3   7   9       79.87       77.89      2.50 o
   4   7   9        5.11        4.56      1.33 o
   5   7   9        4.87        3.79      1.00 o
  -5   8   9        3.36        3.10      1.10 o
  -4   8   9        2.30        1.88      0.86 o
  -3   8   9       37.65       39.22      2.11 o
  -2   8   9       17.12       16.60      2.10 o
  -1   8   9       28.54       27.55      1.46 o
   0   8   9      125.05      124.61      2.56 o
   1   8   9       11.84       14.70      1.11 o
   2   8   9       61.78       62.93      1.78 o
   3   8   9        0.20        0.26      0.58 o
   4   8   9       13.26       13.29      1.56 o
   5   8   9        7.46        6.19      1.38 o
  -5   9   9        9.94        9.46      2.04 o
  -4   9   9        4.19        2.59      0.98 o
  -3   9   9       24.31       20.67      1.36 o
  -2   9   9       22.71       21.68      1.30 o
  -1   9   9       15.93       15.56      1.06 o
   0   9   9       34.48       36.32      2.67 o
   1   9   9        6.80        6.79      0.74 o
   2   9   9       76.16       81.01      1.88 o
   3   9   9        4.83        5.22      0.87 o
   4   9   9        6.72        5.09      1.19 o
  -4  10   9       27.64       29.22      2.94 o
  -3  10   9        6.21        5.28      0.88 o
  -2  10   9      119.36      122.82      3.11 o
  -1  10   9       74.97       71.18      2.09 o
   0  10   9        2.49        0.93      0.79 o
   1  10   9       21.80       21.90      1.55 o
   2  10   9       18.19       16.96      1.08 o
   3  10   9       16.67       17.25      1.04 o
   4  10   9        1.81        2.34      0.94 o
  -3  11   9       20.84       22.59      1.88 o
  -2  11   9       36.34       42.01      1.78 o
  -1  11   9       61.93       61.79      1.98 o
   0  11   9        3.68        3.22      0.85 o
   1  11   9        7.49        6.88      1.08 o
   2  11   9        5.91        6.83      0.82 o
   3  11   9       17.40       17.31      1.59 o
  -2  12   9       75.89       79.35      3.41 o
  -1  12   9       75.38       79.76      2.32 o
   0  12   9        0.82        1.51      0.59 o
   1  12   9        7.48        5.92      1.57 o
   2  12   9       26.65       24.21      2.41 o
  -6   0  10       17.83       18.45      3.18 o
  -5   0  10       36.29       38.55      3.70 o
  -4   0  10       30.38       32.43      3.06 o
  -3   0  10       37.34       38.64      2.97 o
  -2   0  10       19.98       24.15      1.63 o
  -1   0  10      229.90      226.42      5.52 o
   0   0  10       52.22       41.87      2.88 o
   1   0  10        1.11        0.94      0.44 o
   2   0  10       38.30       30.60      1.41 o
   3   0  10       44.21       40.84      1.71 o
   4   0  10       12.12       11.50      1.74 o
   5   0  10       11.02       10.26      1.49 o
   6   0  10       31.88       33.37      2.34 o
  -6   1  10       11.88       10.78      2.48 o
  -5   1  10       24.73       24.13      2.89 o
  -4   1  10      130.24      128.20      5.51 o
  -3   1  10      106.64      103.39      3.75 o
  -2   1  10      493.15      509.08      6.33 o
  -1   1  10      231.99      234.43      3.02 o
   0   1  10       81.80       74.73      1.58 o
   1   1  10       75.97       69.84      1.41 o
   2   1  10       53.68       49.38      1.23 o
   3   1  10       34.16       29.64      1.03 o
   4   1  10       13.13       11.74      0.93 o
   5   1  10       41.46       42.00      1.55 o
   6   1  10        8.04        6.04      1.30 o
  -6   2  10       43.86       39.28      3.82 o
  -5   2  10       33.36       34.05      3.26 o
  -4   2  10        6.45        5.27      1.12 o
  -3   2  10        1.65        1.21      0.50 o
  -2   2  10       12.06       13.41      0.89 o
  -1   2  10      135.48      134.36      2.51 o
   0   2  10      119.11      102.94      2.21 o
   1   2  10       83.91       73.54      1.62 o
   2   2  10      115.81      111.29      1.97 o
   3   2  10       34.28       29.55      1.06 o
   4   2  10       46.81       45.51      1.36 o
   5   2  10        1.56        1.34      0.67 o
   6   2  10        3.58        3.82      1.04 o
  -6   3  10        1.87        2.50      1.48 o
  -5   3  10       50.31       43.48      3.42 o
  -4   3  10       18.45       18.40      1.60 o
  -3   3  10      167.27      175.32      3.93 o
  -2   3  10       29.69       29.74      1.19 o
  -1   3  10        2.27        1.70      0.43 o
   0   3  10      188.17      171.59      2.77 o
   1   3  10       40.70       34.40      1.00 o
   2   3  10       49.68       46.33      1.48 o
   3   3  10        9.80        8.19      0.80 o
   4   3  10       15.99       18.25      2.19 o
   5   3  10        9.21       10.91      1.16 o
  -6   4  10        9.57        6.94      1.93 o
  -5   4  10        2.71        2.92      1.36 o
  -4   4  10       17.78       17.89      1.52 o
  -3   4  10       14.51       13.81      1.19 o
  -2   4  10        3.43        2.49      0.70 o
  -1   4  10       36.52       33.34      0.96 o
   0   4  10      198.75      185.78      3.61 o
   1   4  10        5.58        5.48      0.75 o
   2   4  10       75.82       73.55      1.86 o
   3   4  10       57.32       56.09      2.25 o
   4   4  10       28.94       30.66      1.52 o
   5   4  10        7.15        7.59      0.96 o
  -6   5  10        1.27        1.35      1.35 o
  -5   5  10        3.38        2.39      1.19 o
  -4   5  10      132.06      142.42      3.08 o
  -3   5  10       21.24       20.52      1.37 o
  -2   5  10        7.24        7.38      1.83 o
  -1   5  10       66.79       59.30      1.73 o
   0   5  10        5.85        5.08      0.68 o
   1   5  10       26.96       24.14      1.29 o
   2   5  10       16.13       15.02      1.03 o
   3   5  10       20.74       20.19      1.33 o
   4   5  10        3.38        4.03      0.75 o
   5   5  10       29.02       31.08      1.59 o
  -5   6  10       30.72       30.79      1.73 o
  -4   6  10        1.15        0.93      0.60 o
  -3   6  10        3.55        2.73      0.86 o
  -2   6  10       15.73       14.60      1.38 o
  -1   6  10       17.76       18.77      1.08 o
   0   6  10       28.06       26.29      1.25 o
   1   6  10      102.30      103.03      2.26 o
   2   6  10        0.88        0.21      0.52 o
   3   6  10       54.63       60.48      2.71 o
   4   6  10       14.23       14.15      1.72 o
   5   6  10       16.66       18.79      1.61 o
  -5   7  10       17.74       13.73      2.53 o
  -4   7  10       54.47       52.26      4.07 o
  -3   7  10       62.79       63.94      2.71 o
  -2   7  10        4.91        3.51      1.22 o
  -1   7  10       38.19       38.68      1.50 o
   0   7  10       95.10       87.90      1.93 o
   1   7  10        5.97        6.70      0.73 o
   2   7  10       25.26       22.94      1.44 o
   3   7  10       51.65       54.66      2.99 o
   4   7  10        2.15        2.11      0.88 o
   5   7  10       15.38       12.99      1.86 o
  -5   8  10       18.87       23.58      3.21 o
  -4   8  10       19.32       21.44      2.58 o
  -3   8  10      151.70      173.50      4.75 o
  -2   8  10       11.12       10.49      1.40 o
  -1   8  10       23.38       28.24      1.43 o
   0   8  10       36.94       39.63      1.76 o
   1   8  10        5.41        5.61      0.96 o
   2   8  10       60.25       61.23      2.13 o
   3   8  10        7.50        7.17      1.02 o
   4   8  10       40.55       43.17      2.31 o
  -4   9  10       21.24       20.78      1.96 o
  -3   9  10       15.54       17.99      1.73 o
  -2   9  10       56.32       60.52      2.63 o
  -1   9  10       92.03      102.73      3.34 o
   0   9  10       55.82       56.89      1.69 o
   1   9  10       27.29       26.54      1.12 o
   2   9  10       28.34       30.20      2.09 o
   3   9  10        1.34        1.56      0.74 o
   4   9  10       10.36        8.44      2.00 o
  -4  10  10       11.13       11.74      2.51 o
  -3  10  10       26.61       26.33      2.07 o
  -2  10  10       98.35      108.70      3.66 o
  -1  10  10       20.35       19.10      1.63 o
   0  10  10       17.65       20.36      2.54 o
   1  10  10       20.82       20.81      1.23 o
   2  10  10        8.04        8.25      1.01 o
   3  10  10        8.10        7.63      1.14 o
  -3  11  10        8.36        6.48      1.96 o
  -2  11  10       28.34       28.82      2.08 o
  -1  11  10       22.76       22.91      1.81 o
   0  11  10        9.57        7.64      1.23 o
   1  11  10      108.92      114.17      2.78 o
   2  11  10        3.98        3.19      0.82 o
  -1  12  10       68.17       71.53      4.82 o
   0  12  10        1.98        0.25      1.03 o
   1  12  10        6.37        3.70      1.01 o
  -6   0  11        0.05        0.09      1.55 o
  -5   0  11       22.74       19.10      2.90 o
  -4   0  11        7.30        6.24      1.81 o
  -3   0  11        7.19       10.77      1.95 o
  -2   0  11      393.98      399.12     11.49 o
  -1   0  11        0.21        1.23      0.49 o
   0   0  11        3.16        2.65      0.58 o
   1   0  11      309.71      269.87     11.44 o
   2   0  11        4.12        4.32      0.76 o
   3   0  11        0.81        1.80      0.73 o
   4   0  11       10.89        9.77      1.18 o
   5   0  11        4.37        2.74      1.09 o
  -6   1  11        9.98        9.51      1.75 o
  -5   1  11        7.86        7.32      1.42 o
  -4   1  11       35.32       36.20      2.40 o
  -3   1  11       34.02       30.28      2.04 o
  -2   1  11       41.24       38.48      1.51 o
  -1   1  11       41.50       40.92      1.40 o
   0   1  11       35.56       39.37      1.15 o
   1   1  11       62.71       60.00      1.69 o
   2   1  11       18.87       12.96      0.79 o
   3   1  11       25.11       26.20      1.18 o
   4   1  11       56.50       64.72      1.77 o
   5   1  11        7.59        8.66      1.50 o
  -6   2  11       22.33       24.14      3.22 o
  -5   2  11        0.39        1.10      1.41 o
  -4   2  11        2.33        1.50      0.85 o
  -3   2  11      107.35      114.92      3.10 o
  -2   2  11       73.95       72.18      2.09 o
  -1   2  11       87.32       85.29      2.01 o
   0   2  11      151.98      151.56      2.77 o
   1   2  11        0.33        0.46      0.36 o
   2   2  11       38.12       38.79      1.19 o
   3   2  11        0.61        0.76      0.41 o
   4   2  11       15.75       15.09      1.34 o
   5   2  11       16.02       13.76      1.40 o
  -6   3  11       14.28       17.57      2.81 o
  -5   3  11       12.81       13.63      2.29 o
  -4   3  11       37.33       38.93      2.99 o
  -3   3  11      117.75      119.72      3.24 o
  -2   3  11        4.48        3.21      0.57 o
  -1   3  11       13.19       12.88      0.85 o
   0   3  11       17.04       18.35      0.94 o
   1   3  11       66.48       64.92      1.54 o
   2   3  11       16.69       14.98      1.02 o
   3   3  11        8.04        9.28      0.90 o
   4   3  11        7.69        9.13      1.14 o
   5   3  11        5.57        5.45      0.96 o
  -6   4  11       15.22       20.85      2.79 o
  -5   4  11       46.70       43.93      3.27 o
  -4   4  11        0.65        0.71      0.74 o
  -3   4  11       44.53       43.36      2.21 o
  -2   4  11       46.60       49.34      1.65 o
  -1   4  11       51.92       53.16      1.37 o
   0   4  11       14.81       11.81      1.40 o
   1   4  11        2.52        2.60      0.65 o
   2   4  11        5.05        4.20      0.74 o
   3   4  11       12.57       15.05      1.27 o
   4   4  11       10.41       11.32      1.11 o
   5   4  11        5.46        5.50      0.93 o
  -5   5  11       73.37       76.12      3.94 o
  -4   5  11       47.44       46.98      2.18 o
  -3   5  11        3.36        5.23      0.71 o
  -2   5  11       20.75       22.71      1.49 o
  -1   5  11       27.04       29.21      1.74 o
   0   5  11       34.43       33.14      1.78 o
   1   5  11       17.35       19.54      1.18 o
   2   5  11       83.08       91.06      2.52 o
   3   5  11        1.12        1.07      0.63 o
   4   5  11        6.20        5.93      0.98 o
   5   5  11       27.39       25.66      1.84 o
  -5   6  11       21.59       21.66      1.74 o
  -4   6  11      211.14      241.11      9.16 o
  -3   6  11        0.74        0.68      0.61 o
  -2   6  11        9.55        9.02      1.08 o
  -1   6  11       39.88       43.66      4.51 o
   0   6  11       15.80       17.27      1.11 o
   1   6  11       60.66       59.47      2.35 o
   2   6  11        8.12        8.11      1.40 o
   3   6  11       22.62       19.80      1.63 o
   4   6  11       14.40       13.58      1.36 o
  -5   7  11       33.48       29.96      3.36 o
  -4   7  11        9.29        8.79      1.26 o
  -3   7  11       18.70       17.32      2.36 o
  -2   7  11       10.16        7.64      0.95 o
  -1   7  11       19.27       21.76      1.21 o
   0   7  11       40.59       41.06      1.54 o
   1   7  11       71.09       75.71      2.48 o
   2   7  11       25.00       25.04      1.60 o
   3   7  11       10.61       11.81      1.32 o
   4   7  11       42.28       49.26      2.45 o
  -4   8  11       30.19       25.84      2.50 o
  -3   8  11      136.10      158.13      4.69 o
  -2   8  11        3.26        3.63      0.69 o
  -1   8  11       31.67       31.61      1.30 o
   0   8  11       62.01       58.77      1.83 o
   1   8  11        1.10        0.67      0.52 o
   2   8  11       64.23       64.55      2.36 o
   3   8  11       42.41       38.92      2.03 o
   4   8  11       18.59       19.16      1.97 o
  -4   9  11       21.51       13.85      2.67 o
  -3   9  11        0.44        0.94      0.90 o
  -2   9  11       14.27       15.14      1.64 o
  -1   9  11       30.22       28.88      2.00 o
   0   9  11        4.36        4.76      0.80 o
   1   9  11       36.83       37.49      1.48 o
   2   9  11       30.69       31.74      1.67 o
   3   9  11        2.19        2.61      1.02 o
  -3  10  11       14.54       16.71      2.21 o
  -2  10  11      142.71      152.08      4.62 o
  -1  10  11        7.26        6.19      1.15 o
   0  10  11       10.80        9.15      1.00 o
   1  10  11       25.35       29.28      4.91 o
   2  10  11       13.12       13.48      1.09 o
  -2  11  11       60.93       63.54      4.64 o
  -1  11  11       23.81       27.25      2.94 o
   0  11  11       20.56       20.93      1.42 o
   1  11  11        9.13        8.31      1.30 o
  -6   0  12        4.24        3.18      1.98 o
  -5   0  12       32.71       21.62      3.19 o
  -4   0  12        3.51        2.02      1.34 o
  -3   0  12       35.91       36.57      3.30 o
  -2   0  12       65.93       71.70      4.12 o
  -1   0  12        0.52        1.05      0.70 o
   0   0  12       71.68       69.41      2.41 o
   1   0  12       56.56       63.81      2.35 o
   2   0  12        1.72        1.68      0.73 o
   3   0  12       60.85       57.08      5.59 o
   4   0  12        1.38        1.53      1.43 o
   5   0  12        5.69        6.53      1.61 o
  -5   1  12        5.80        4.02      1.30 o
  -4   1  12        6.36        5.39      1.61 o
  -3   1  12       10.11       10.60      1.44 o
  -2   1  12       12.99       16.79      1.32 o
  -1   1  12       41.29       47.99      1.86 o
   0   1  12        7.56        6.70      0.77 o
   1   1  12       17.84       17.43      0.99 o
   2   1  12        9.60        9.67      0.84 o
   3   1  12       12.11       11.93      0.95 o
   4   1  12        6.79        7.41      0.83 o
   5   1  12       15.73       16.13      1.72 o
  -5   2  12       15.38       12.39      2.33 o
  -4   2  12       15.95       15.59      3.04 o
  -3   2  12       41.31       41.56      2.32 o
  -2   2  12        5.96        6.12      0.79 o
  -1   2  12       16.25       17.26      1.33 o
   0   2  12       19.18       18.60      1.05 o
   1   2  12       33.62       31.81      1.29 o
   2   2  12       14.06       13.85      0.92 o
   3   2  12       58.18       60.32      2.04 o
   4   2  12       16.75       19.80      1.41 o
   5   2  12       17.46       19.34      1.61 o
  -5   3  12       23.10       24.28      2.81 o
  -4   3  12       10.86        9.67      1.88 o
  -3   3  12       50.46       54.42      2.12 o
  -2   3  12        2.55        4.25      0.66 o
  -1   3  12       22.80       21.34      1.09 o
   0   3  12       28.47       28.76      1.16 o
   1   3  12       27.49       29.09      1.62 o
   2   3  12        8.06        9.17      1.03 o
   3   3  12       40.59       39.60      2.15 o
   4   3  12       12.66       12.77      1.34 o
   5   3  12       17.86       18.11      1.61 o
  -5   4  12      128.52      135.65      5.89 o
  -4   4  12       85.37       96.80      4.53 o
  -3   4  12       14.72       14.81      1.33 o
  -2   4  12        0.12        0.25      0.46 o
  -1   4  12       30.36       27.25      1.50 o
   0   4  12        0.31        0.14      0.54 o
   1   4  12       37.19       37.97      4.23 o
   2   4  12       23.15       26.23      1.55 o
   3   4  12        8.11        6.23      0.97 o
   4   4  12      129.49      136.15      3.67 o
  -5   5  12       23.18       19.23      2.16 o
  -4   5  12       67.19       75.05      4.47 o
  -3   5  12        4.46        3.61      0.94 o
  -2   5  12       73.48       75.46      3.36 o
  -1   5  12       22.75       26.88      3.86 o
   0   5  12        4.83        4.79      1.08 o
   1   5  12       16.42       16.07      2.10 o
   2   5  12       23.11       26.16      1.92 o
   3   5  12       27.81       25.72      1.79 o
   4   5  12       10.64       10.44      1.29 o
  -4   6  12      123.02      133.50      6.33 o
  -3   6  12       25.46       27.36      2.30 o
  -2   6  12       25.25       21.90      1.98 o
  -1   6  12        1.86        0.90      0.74 o
   0   6  12        7.92        6.94      1.68 o
   1   6  12        7.80        7.04      1.02 o
   2   6  12       36.12       38.07      3.73 o
   3   6  12       11.62       11.64      1.25 o
   4   6  12       18.56       21.79      1.87 o
  -4   7  12       21.98       20.95      2.27 o
  -3   7  12       15.67       16.04      2.81 o
  -2   7  12       12.61       13.68      4.99 o
  -1   7  12      103.84      109.21      3.15 o
   0   7  12        7.30        7.25      1.00 o
   1   7  12        6.86        7.45      1.04 o
   2   7  12        1.31        0.46      0.68 o
   3   7  12       10.51        9.98      1.35 o
  -4   8  12        2.82        2.35      1.61 o
  -3   8  12       27.02       32.02      2.06 o
  -2   8  12       60.49       60.06      1.94 o
  -1   8  12        5.86        4.23      0.74 o
   0   8  12        2.30        1.24      0.68 o
   1   8  12       14.70       14.98      1.31 o
   2   8  12        1.44        0.78      0.72 o
   3   8  12       16.97       16.62      1.83 o
  -3   9  12       75.98       82.04      3.56 o
  -2   9  12        2.01        1.08      0.84 o
  -1   9  12        7.52        7.99      1.16 o
   0   9  12       58.86       62.99      1.95 o
   1   9  12        3.55        2.27      0.76 o
   2   9  12       42.78       42.46      2.43 o
  -2  10  12        0.80        0.47      0.88 o
  -1  10  12       38.09       36.08      5.86 o
   0  10  12       17.86       15.39      1.95 o
   1  10  12       39.37       42.80      3.13 o
  -5   0  13        0.15        0.91      1.52 o
  -4   0  13        5.91        3.03      1.55 o
  -3   0  13        7.60        4.84      1.64 o
  -2   0  13        1.53        2.99      1.33 o
  -1   0  13       24.80       27.21      2.67 o
   0   0  13        4.81        2.76      1.11 o
   1   0  13        5.08        5.78      1.01 o
   2   0  13      224.67      230.73     13.18 o
   3   0  13      122.35      135.16      6.90 o
   4   0  13        0.00        0.59      1.06 o
  -5   1  13        2.20        2.89      1.23 o
  -4   1  13       27.94       29.41      2.33 o
  -3   1  13       33.65       32.87      2.31 o
  -2   1  13       29.53       25.06      1.93 o
  -1   1  13       20.77       20.73      1.39 o
   0   1  13       68.65       71.36      2.01 o
   1   1  13        1.31        1.20      0.52 o
   2   1  13       23.47       19.45      1.25 o
   3   1  13       37.13       39.06      2.29 o
   4   1  13       20.47       19.58      1.78 o
  -5   2  13       12.88       14.96      1.93 o
  -4   2  13       13.12       11.13      1.59 o
  -3   2  13       42.99       48.04      2.57 o
  -2   2  13       38.05       46.20      1.98 o
  -1   2  13       33.06       34.31      1.55 o
   0   2  13       93.04       99.46      2.34 o
   1   2  13       37.72       39.45      1.58 o
   2   2  13       52.05       50.14      1.67 o
   3   2  13       91.74       95.77      3.34 o
   4   2  13       48.66       53.83      2.31 o
  -5   3  13        7.47        4.44      1.73 o
  -4   3  13        2.31        2.26      1.32 o
  -3   3  13      103.72      116.84      3.27 o
  -2   3  13       31.64       32.70      1.53 o
  -1   3  13       91.38       95.86      2.29 o
   0   3  13       26.88       23.16      1.13 o
   1   3  13        6.41        4.73      1.57 o
   2   3  13       25.69       25.05      1.59 o
   3   3  13       14.45       16.11      1.63 o
   4   3  13       41.75       43.49      3.02 o
  -5   4  13       39.86       37.75      3.18 o
  -4   4  13       40.75       45.36      3.11 o
  -3   4  13       34.61       37.22      2.42 o
  -2   4  13       28.04       28.04      2.29 o
  -1   4  13       55.58       54.63      2.37 o
   0   4  13       13.73       15.02      1.45 o
   1   4  13       19.05       19.65      1.62 o
   2   4  13        4.20        4.27      0.88 o
   3   4  13       18.60       17.49      1.68 o
   4   4  13       10.26        8.67      1.25 o
  -4   5  13        2.85        2.98      0.99 o
  -3   5  13        3.44        2.67      1.17 o
  -2   5  13        5.00        4.71      1.58 o
  -1   5  13       41.94       41.95      2.60 o
   0   5  13        6.78        6.69      1.32 o
   1   5  13        0.19        0.79      0.62 o
   2   5  13        7.53        8.24      1.10 o
   3   5  13       55.74       58.80      2.38 o
   4   5  13       15.44       18.51      2.94 o
  -4   6  13       24.40       26.68      3.27 o
  -3   6  13        1.61        0.90      1.05 o
  -2   6  13       77.19       86.74      3.85 o
  -1   6  13        3.47        2.20      1.01 o
   0   6  13        2.59        3.04      0.83 o
   1   6  13       20.49       20.44      1.65 o
   2   6  13       30.97       31.53      2.04 o
   3   6  13        6.50        7.86      1.16 o
  -3   7  13       10.96       11.60      4.25 o
  -2   7  13        9.00        8.76      1.19 o
  -1   7  13       10.17        7.89      1.13 o
   0   7  13       10.75       10.84      1.24 o
   1   7  13       48.40       51.38      2.33 o
   2   7  13        2.40        3.32      0.95 o
   3   7  13        2.24        2.42      1.09 o
  -3   8  13       21.87       22.70      2.95 o
  -2   8  13        2.05        0.57      0.86 o
  -1   8  13        9.57       12.04      1.29 o
   0   8  13        1.82        1.73      0.80 o
   1   8  13        9.49        7.85      1.20 o
   2   8  13       14.03       12.74      1.69 o
  -2   9  13        6.50        6.74      1.89 o
  -1   9  13       20.46       18.73      2.57 o
   0   9  13        5.22        2.44      0.93 o
   1   9  13        6.75        6.66      1.24 o
  -4   0  14       13.02       13.50      2.56 o
  -3   0  14        8.47        7.41      2.01 o
  -2   0  14        0.44        1.00      1.17 o
  -1   0  14      129.35      134.03      5.94 o
   0   0  14       24.68       29.62      2.80 o
   1   0  14        0.27        0.73      1.04 o
   2   0  14       52.89       61.51      3.73 o
   3   0  14      154.56      160.01      4.96 o
   4   0  14        7.28        4.74      1.31 o
  -4   1  14       34.51       35.98      2.61 o
  -3   1  14       18.62       18.23      1.91 o
  -2   1  14       37.54       39.02      2.38 o
  -1   1  14        8.41        9.11      2.26 o
   0   1  14        3.84        4.97      0.88 o
   1   1  14       20.13       22.73      3.78 o
   2   1  14       23.49       25.23      1.52 o
   3   1  14        3.56        2.44      0.90 o
   4   1  14       31.60       33.48      2.20 o
  -4   2  14        6.77        5.47      1.34 o
  -3   2  14        2.42        1.14      1.23 o
  -2   2  14       32.19       33.18      2.20 o
  -1   2  14        5.90        5.97      2.10 o
   0   2  14       15.81       18.64      1.24 o
   1   2  14       35.15       36.94      1.83 o
   2   2  14       87.06       92.07      3.60 o
   3   2  14       24.01       24.26      2.19 o
  -4   3  14        8.84        7.19      1.43 o
  -3   3  14       16.74       16.90      1.74 o
  -2   3  14        8.66        9.49      1.14 o
  -1   3  14       20.23       21.11      1.26 o
   0   3  14        2.41        2.89      0.56 o
   1   3  14       26.33       24.98      1.86 o
   2   3  14       62.30       64.18      2.77 o
   3   3  14       26.21       28.43      2.14 o
  -4   4  14       22.06       24.59      2.31 o
  -3   4  14        9.20        6.95      1.12 o
  -2   4  14       18.51       15.49      1.64 o
  -1   4  14        4.53        4.86      1.05 o
   0   4  14       70.08       74.25      2.90 o
   1   4  14      145.56      156.80      4.37 o
   2   4  14        8.33        8.34      1.20 o
   3   4  14        0.64        0.85      0.78 o
  -3   5  14        0.20       -0.08      1.35 o
  -2   5  14       60.28       63.02      3.43 o
  -1   5  14        2.29        1.71      1.03 o
   0   5  14       77.92       79.23      3.03 o
   1   5  14        2.87        3.72      0.89 o
   2   5  14        4.90        6.06      1.06 o
   3   5  14       10.33       11.51      1.57 o
  -3   6  14       16.93       17.56      2.23 o
  -2   6  14        4.94        4.11      2.18 o
  -1   6  14        0.17        0.35      0.93 o
   0   6  14       68.64       71.58      2.88 o
   1   6  14        2.51        3.28      1.00 o
   2   6  14        8.03        6.52      1.11 o
  -3   7  14       13.93       14.37      2.71 o
  -2   7  14        3.40        4.88      1.09 o
  -1   7  14        4.38        5.09      1.06 o
   0   7  14        6.64        5.53      1.10 o
   1   7  14       14.74       16.00      1.60 o
   2   7  14        1.68        0.16      0.91 o
  -2   8  14       13.20       11.73      1.52 o
  -1   8  14       12.43       10.62      1.50 o
   0   8  14        1.91        2.44      1.21 o
   1   8  14        9.62        8.14      2.34 o
  -4   0  15       10.86        6.60      2.09 o
  -3   0  15        2.86        1.66      1.56 o
  -2   0  15       13.55       11.68      2.17 o
  -1   0  15        6.01        6.94      1.80 o
   0   0  15       18.85       20.37      2.48 o
   1   0  15        3.24        3.51      1.46 o
   2   0  15        5.88        3.33      1.41 o
   3   0  15       42.51       50.01      3.31 o
  -4   1  15       15.19       16.21      2.00 o
  -3   1  15        7.02        6.41      1.37 o
  -2   1  15       13.06       13.03      1.66 o
  -1   1  15        1.81        2.33      0.94 o
   0   1  15       14.76       15.18      1.59 o
   1   1  15      132.53      144.43      4.60 o
   2   1  15      139.54      152.45      4.19 o
   3   1  15       62.01       68.31      4.32 o
  -4   2  15       11.29       12.05      1.78 o
  -3   2  15        1.53        2.27      1.08 o
  -2   2  15       26.30       27.44      2.12 o
  -1   2  15        5.50        4.29      1.06 o
   0   2  15       10.18       12.65      1.24 o
   1   2  15       58.70       64.19      2.77 o
   2   2  15       27.42       31.84      2.79 o
   3   2  15       25.21       24.83      3.09 o
  -3   3  15       16.85       17.36      1.74 o
  -2   3  15        3.54        3.74      1.05 o
  -1   3  15       38.72       43.66      1.75 o
   0   3  15       13.93       12.83      1.58 o
   1   3  15       30.43       34.95      2.26 o
   2   3  15       72.90       76.78      5.11 o
  -2   4  15        0.47        1.70      1.13 o
  -1   4  15        9.57        8.98      1.47 o
   0   4  15       42.10       43.65      2.45 o
   1   4  15       42.44       42.16      2.14 o
   2   4  15       21.53       22.26      1.75 o
  -2   5  15        8.89        8.17      2.27 o
  -1   5  15       14.84       17.06      2.22 o
   0   5  15        1.00        0.54      0.86 o
   1   5  15       12.69       11.40      1.39 o
   2   5  15        1.26        2.69      1.07 o
  -2   6  15       18.70       19.54      2.34 o
  -1   6  15       35.09       37.98      3.00 o
   0   6  15       76.50       85.51      7.76 o
   1   6  15        3.74        2.46      1.18 o
  -1   7  15       27.35       35.96      6.25 o
   0   7  15       21.59       22.47      2.95 o
  -3   0  16        3.69        4.16      1.83 o
  -2   0  16        3.27        2.20      1.52 o
  -1   0  16        5.89        8.50      1.98 o
   0   0  16       26.06       24.48      2.81 o
   1   0  16        0.60       -0.91      1.21 o
   2   0  16       34.80       35.99      3.01 o
  -3   1  16        8.55        6.05      1.44 o
  -2   1  16       17.02       18.02      2.63 o
  -1   1  16        6.55        6.72      1.29 o
   0   1  16       47.31       50.83      2.50 o
   1   1  16        1.15        0.92      0.84 o
   2   1  16        4.00        6.25      2.03 o
  -2   2  16        2.59        2.78      1.12 o
  -1   2  16        2.80        0.71      1.13 o
   0   2  16        6.45        5.16      1.07 o
   1   2  16       51.51       62.85      4.46 o
  -2   3  16       17.84       18.16      3.56 o
  -1   3  16       29.05       34.03      3.77 o
   0   3  16       21.85       17.31      2.07 o
   1   3  16       28.36       30.05      4.05 o
  -2   4  16        1.08        3.37      1.93 o
  -1   4  16       33.41       33.11      3.55 o
   0   4  16        0.21        0.39      1.14 o
   1   4  16       10.07       10.89      1.52 o
 
